# Supplementary material for: Gender difference in domain-specific quality of life measured by modified WHOQoL-BREF questionnaire and their associated factors among older adults in a rural district in Bangladesh
Source: PLoS One. 2025 Jan 7;20(1):e0317113. doi: 10.1371/journal.pone.0317113 (PMC11706451; doi:10.1371/journal.pone.0317113)
Supplement: S1 Data — (XLSX) [file pone.0317113.s001.xlsx]

## Sheet: Quality of Life_older adults_PL
SLN	AGEN	agecat	sex	educat3	Occupationnew	SES	marital3	live3	incomesourse	QoL_1	QoL_2	QoL_3	QoL_4	QoL_5	QoL_6	QoL_7	QoL_8	QoL_9	QoL_10	QoL_11	QoL_12	QoL_13	QoL_14	QoL_15	QoL_16	QoL_17	QoL_18	QoL_19	QoL_20	QoL_21	QoL_22	QoL_23	QoL_24	QoL_25	QoL_26	D1_100	D2_100	D3_100	D4_100	D1bin	D2bin	D3bin	D4bin
1	76	2	1	1	2	3	1	1	2	3	2	4	4	3	3	2	4	1	2	2	4	5	4	4	5	3	3	4	4	3	3	4	4	4	3	64.2857	45.8333	58.3333	68.75	0	1	0	0
2	69	1	1	0	2	3	2	1	2	5	3	4	3	4	2	2	4	2	3	3	2	2	4	4	3	4	3	3	4	3	1	3	4	3	3	60.7143	45.8333	41.6667	50	0	1	1	0
4	70	2	0	1	1	3	1	1	2	3	4	5	4	2	3	4	1	4	4	4	5	3	4	5	4	5	4	4	5	3	4	5	4	3	3	85.7143	58.3333	75	65.625	0	0	0	0
6	75	2	0	0	1	1	2	1	2	3	2	2	2	4	2	2	1	1	3	1	2	2	1	1	1	2	2	3	3	4	4	4	4	5	5	21.4286	45.8333	66.6667	37.5	1	1	0	1
13	64	1	0	1	1	3	1	1	1	5	2	5	3	1	4	5	3	1	3	3	4	5	5	3	4	4	4	4	5	4	4	5	5	4	4	67.8571	62.5	83.3333	75	0	0	0	0
22	65	1	1	0	2	3	1	1	1	3	2	4	3	3	2	2	3	2	2	2	2	2	1	3	3	3	3	3	4	3	3	3	4	2	3	50	37.5	58.3333	34.375	0	1	0	1
26	65	1	0	1	1	3	1	1	1	4	3	3	3	3	3	3	3	3	3	3	4	4	4	3	4	3	3	3	4	2	4	4	4	4	1	53.5714	41.6667	58.3333	68.75	0	1	0	0
32	75	2	1	1	4	4	1	1	2	4	4	3	3	3	4	2	4	2	2	4	5	5	5	3	3	2	2	4	5	2	4	5	4	4	2	39.2857	54.1667	66.6667	81.25	1	0	0	0
33	67	1	0	1	1	3	2	1	2	4	3	4	3	4	3	3	4	2	2	3	2	3	2	3	4	3	3	4	4		3	4	3	2	3	53.5714	58.3333	62.5	43.75	0	0	0	1
34	64	1	0	1	1	3	1	1	2	3	4	4	3	3	4	2	4	4	3	3	3	3	4	4	4	3	3	4	4	3	4	5	4	4	3	60.7143	54.1667	66.6667	71.875	0	0	0	0
35	60	1	0	0	1	4	1	1	2	4	3	3	3	4	3	4	3	3	3	3	3	4	4	4	3	4	4	4	3	4	3	4	3	4	2	60.7143	58.3333	58.3333	62.5	0	0	0	0
36	85	3	0	0	4	3	2	1	3	3	2	3	3	1	2	2	2	2	2	2	2	4	3	3	3	2	2	2	3		2	3	3	4	2	39.2857	20.8333	37.5	46.875	1	1	1	1
48	64	1	1	1	2	3	1	1	1	3	3	3	3	4	3	4	2	3	2	3	2	2	4	3	2	3	3	2	3	2	2	2	3	2	3	42.8571	54.1667	33.3333	37.5	1	0	1	1
49	90	3	1	0	2	3	1	1	1	3	2	2	2	1	1	2	3	2	2	3	2	3	2	3	3	2	2	2	3	2	2	3	2	4	2	32.1429	20.8333	33.3333	40.625	1	1	1	1
50	85	3	1	0	2	3	1	1	3	3	3	4	4	2	2	4	4	2	3	3	2	4	2	4	3	3	4	3	4	3	2	4	3	4	2	64.2857	41.6667	50	53.125	0	1	0	0
70	62	1	1	0	2	3	1	1	2	3	4	5	5	3	3	3	4	4	4	3	3	4	3	4	4	4	4	3	3	4	2	4	3	4	2	82.1429	45.8333	50	65.625	0	1	0	0
71	70	2	1	0	2	3	1	1	2	3	4	4	4	3	3	3	4	3	3	2	3	4	3	4	4	3	3	4	4	3	1	4	3	4	2	64.2857	45.8333	41.6667	62.5	0	1	1	0
84	63	1	1	0	4	1	1	1	2	3	2	5	3	4	3	2	3	1	2	2	3	3	4	2	4	3	4	3	4	3	4	3	4	3	3	57.1429	45.8333	66.6667	50	0	1	0	0
85	82	3	1	0	4	3	1	1	2	3	4	5	5	3	4	3	3	4	2	3	2	4	4	4	4	3	3	3	4	3	2	4	3	4	3	67.8571	54.1667	50	62.5	0	0	0	0
87	80	3	0	0	1	2	2	1	2	2	2	2	3	1	2	1	3	2	3	3	2	3	4	3	4	3	3	4	3	2	3	4	4	3	3	50	33.3333	41.6667	53.125	0	1	1	0
99	62	1	1	1	2	3	1	1	1	3	3	4	3	3	2	3	2	2	3	3	3	2	2	4	4	4	4	3	4	2	4	4	4	4	3	67.8571	45.8333	58.3333	46.875	0	1	0	1
100	69	1	1	2	3	3	1	1	2	3	4	5	4	3	4	4	4	4	2	3	3	4	4	4	4	4	3	3	4	4	4	4	4	3	3	67.8571	58.3333	75	68.75	0	0	0	0
102	90	3	1	1	4	2	1	1	2	3	3	2	4	3	3	4	5	3	3	4	1	2	4	3	4	3	4	3	4	3	4	4	4	4	3	57.1429	58.3333	66.6667	59.375	0	0	0	0
103	90	3	1	0	4	4	1	1	2	3	4	2	2	3	4	1	3	3	1	3	4	4	5	4	3	1	2	3	4	2	3	4	4	4	3	28.5714	45.8333	50	71.875	1	1	0	0
104	61	1	0	0	1	1	1	1	2	3	4	3	3	3	4	2	3	3	4	3	2	3	3	4	4	3	3	3	4	3	4	3	4	3	3	60.7143	50	66.6667	50	0	0	0	0
105	62	1	0	0	1	3	1	1	2	3	4	5	4	3	3	4	3	4	4	3	4	3	4	4	4	4	3	3	4	4	3	4	3	4	3	75	54.1667	66.6667	65.625	0	0	0	0
106	75	2	0	0	3	1	2	1	2	3	2	2	3	3	2	2	4	1	2	1	1	4	4	3	2	2	2	2	4		3	4	3	3	3	32.1429	29.1667	62.5	50	1	1	0	0
108	68	1	1	0	2	2	1	1	2	1	4	4	3	1	1	1	1	3	2	3	2	2	2	3	2	3	2	2	2	3	1	1	1	3	1	42.8571	12.5	25	21.875	1	1	1	1
117	70	2	0	0	1	1	1	1	2	3	3	3	4	2	1	2	3	3	3	4	2	5	5	3	3	3	3	1	4	4	5	5	5	5	5	53.5714	37.5	83.3333	78.125	0	1	0	0
118	67	1	1	2	3	4	1	1	1	5	4	3	3	4	4	4	5	3	4	4	5	5	5	4	4	4	4	4	5	2	4	5	5	4	1	67.8571	62.5	66.6667	90.625	0	0	0	0
119	60	1	0	1	1	4	1	1	2	3	2	3	3	1	3	2	3	2	3	1	4	4	4	4	3	3	3	3	3	3	3	4	4	3	1	53.5714	20.8333	50	62.5	0	1	0	0
120	75	2	1	0	4	2	1	1	3	3	2	3	2	2	1	1	1	2	1	1	1	2	5	4	4	1	1	3	4	3	3	4	1	3	1	32.1429	12.5	58.3333	34.375	1	1	0	1
122	70	2	1	0	4	1	1	1	2	3	3	4	5	2	2	2	2	2	2	3	2	4	5	3	3	1	1	2	4	3	3	4	4	3	1	42.8571	25	58.3333	56.25	1	1	0	0
124	80	3	1	0	4	2	1	1	2	2	2	2	1	1	1	1	2	1	1	2	2	2	5	1	2	1	1	1	3	1	3	3	1	3	1	7.14286	4.16667	33.3333	34.375	1	1	1	1
125	65	1	1	0	2	2	1	1	1	4	2	4	2	3	3	3	3	1	2	4	3	5	5	3	3	3	3	3	4	3	4	4	4	4	4	46.4286	58.3333	66.6667	65.625	1	0	0	0
127	62	1	0	1	1	3	2	1	2	3	3	3	2	2	2	2	3	2	2	3	3	3	2	3	3	2	2	3	3	1	4	4	3	4	2	35.7143	33.3333	41.6667	50	1	1	1	0
128	66	1	0	1	1	4	1	1	2	3	3	2	2	2	2	2	4	2	2	3	5	4	4	3	3	2	2	3	4	2	4	5	4	4	1	32.1429	29.1667	58.3333	75	1	1	0	0
130	72	2	0	0	1	4	2	1	2	3	4	2	2	2	2	2	4	3	3	3	5	4	5	3	3	4	3	3	5	4	4	5	4	4	2	46.4286	33.3333	83.3333	81.25	1	1	0	0
139	60	1	1	0	4	2	1	1	2	2	2	5	5	2	1	2	2	2	1	2	1	4	5	3	4	2	2	3	4	3	2	4	3	2	1	53.5714	20.8333	50	46.875	0	1	0	1
140	70	2	1	0	4	2	2	1	2	3	3	5	5	1	1	1	2	3	1	2	2	4	5	3	4	1	2	4	4		3	4	3	2	1	50	16.6667	62.5	53.125	0	1	0	0
141	80	3	0	0	4	1	2	1	2	1	1	2	3	1	1	1	1	4	1	1	1	3	5	1	3	1	1	2	3		3	4	2	2	1	17.8571	4.16667	50	43.75	1	1	0	1
142	60	1	1	1	4	2	1	1	2	3	3	3	3	3	3	3	3	3	3	3	2	4	4	3	3	3	3	3	3		3	2	4	4	2	50	45.8333	50	56.25	0	1	0	0
144	80	3	1	1	3	3	1	1	2	3	3	3	3	2	3	2	2	2	2	4	4	4	4	3	2	2	2	4	4	2	4	4	4	3	2	35.7143	45.8333	58.3333	59.375	1	1	0	0
145	75	2	1	1	3	3	1	1	2	3	3	3	2	2	2	3	3	2	1	3	3	4	5	2	2	2	2	2	4	2	4	4	3	2	1	25	29.1667	58.3333	56.25	1	1	0	0
146	65	1	1	0	4	3	1	1	2	3	3	3	3	2	2	2	2	2	2	2	1	4	4	1	2	2	2	2	4	2	4	4	4	4	1	28.5714	20.8333	58.3333	53.125	1	1	0	0
147	70	2	1	1	4	1	1	1	2	3	3	3	3	2	2	2	2	2	2	3	1	5	4	2	2	2	2	4	4	2	4	4	4	4	1	32.1429	33.3333	58.3333	56.25	1	1	0	0
148	75	2	1	1	4	3	1	1	2	3	2	3	3	3	3	2	3	2	2	3	4	4	4	3	3	3	4	4	4	2	4	4	4	2	1	50	41.6667	58.3333	59.375	0	1	0	0
149	62	1	1	1	3	1	2	1	2	3	3	3	3	2	2	2	3	2	2	3	2	3	4	3	3	2	2	3	4		3	3	3	4	2	39.2857	33.3333	62.5	50	1	1	0	0
150	70	2	1	1	4	1	1	1	3	2	2	3	3	1	1	1	2	3	1	3	1	3	5	3	4	1	1	2	4	3	3	4	3	3	1	32.1429	12.5	58.3333	50	1	1	0	0
151	65	1	1	1	4	4	1	1	2	3	3	3	3	2	3	2	2	2	2	3	5	5	5	3	3	2	2	3	5	2	3	5	5	5	1	39.2857	33.3333	58.3333	81.25	1	1	0	0
153	75	2	1	0	4	3	1	1	2	4	3	4	4	2	2	2	2	2	2	2	3	4	2	3	3	4	4	4	4	2	3	4	4	4	1	60.7143	29.1667	50	53.125	0	1	0	0
154	83	3	1	0	4	2	1	1	2	1	2	3	4	2	2	2	2	1	1	2	2	2	2	2	2	3	3	3	3	3	2	4	4	3	1	39.2857	25	41.6667	37.5	1	1	1	1
155	78	2	1	0	4	1	1	1	2	3	2	5	4	2	2	2	1	1	1	2	2	2	2	3	1	2	3	3	3	1	3	4	4	3	1	42.8571	25	33.3333	34.375	1	1	1	1
156	65	1	1	1	2	3	1	1	1	4	3	3	4	2	2	2	3	3	3	3	3	3	3	4	4	3	3	3	2	2	3	4	4	4	1	60.7143	29.1667	33.3333	59.375	0	1	1	0
157	60	1	1	1	2	2	1	1	1	3	4	5	5	3	2	3	3	4	3	4	2	4	2	3	4	3	3	3	4	4	4	2	3	4	2	67.8571	45.8333	75	50	0	1	0	0
158	62	1	1	0	4	4	1	1	2	4	3	3	3	3	4	3	3	3	3	4	4	4	4	3	3	3	3	3	4	4	4	3	3	4	2	50	54.1667	75	62.5	0	0	0	0
159	60	1	1	0	4	1	1	1	2	4	3	4	4	2	2	2	2	1	3	3	3	2	2	3	3	2	4	4	3	1	3	4	4	4	1	57.1429	33.3333	33.3333	43.75	0	1	1	1
160	72	2	1	0	4	2	2	1	2	3	3	3	4	2	2	2	2	2	3	3	2	5	3	3	2	3	3	3	3	2	5	4	4	4	1	50	29.1667	58.3333	56.25	0	1	0	0
161	60	1	1	1	2	2	1	1	1	3	3	3	3	3	2	3	3	3	3	3	2	4	3	3	4	3	3	3	4	4	4	3	3	2	1	53.5714	37.5	75	46.875	0	1	0	1
162	68	1	1	1	3	3	1	1	2	2	2	2	2	3	2	1	1	1	1	3	3	3	5	2	4	2	2	3	4	2	4	3	3	2	2	28.5714	33.3333	58.3333	40.625	1	1	0	1
163	63	1	1	0	4	3	1	1	2	3	3	3	2	2	2	2	2	1	2	3	5	5	2	2	2	2	2	2	2	2	5	4	4	4	1	28.5714	25	50	59.375	1	1	0	0
164	65	1	1	0	4	1	1	1	2	1	1	3	3	1	1	1	2	1	1	2	1	3	5	1	3	1	1	1	4	3	3	3	2	2	1	21.4286	4.16667	58.3333	34.375	1	1	0	1
165	60	1	1	2	2	3	3	1	1	4	4	4	4	2	2	3	3	2	3	3	3	3	3	4	4	4	4	4	4		3	4	4	4	1	71.4286	37.5	62.5	56.25	0	1	0	0
166	70	2	1	2	2	2	1	1	1	4	4	4	4	2	2	2	2	2	5	4	4	4	4	4	4	4	4	4	4	4	4	4	4	4	1	78.5714	37.5	75	62.5	0	1	0	0
167	90	3	1	1	4	2	1	1	2	3	2	4	4	2	2	2	1	1	1	2	2	2	2	2	3	3	3	3	3	1	3	4	4	4	1	46.4286	25	33.3333	37.5	1	1	1	1
168	70	2	1	1	3	4	2	1	2	3	4	3	3	3	3	3	3	2	2	4	3	4	4	3	4	2	3	3	4		4	4	3	4	2	46.4286	50	75	59.375	1	0	0	0
169	63	1	1	2	3	4	1	1	2	4	4	4	3	4	5	3	4	3	3	4	5	4	4	4	4	4	4	5	5	5	4	5	4	5	2	67.8571	70.8333	91.6667	81.25	0	0	0	0
170	75	2	1	2	3	2	3	1	2	3	3	3	2	2	3	2	2	1	3	3	2	5	3	2	2	2	2	2	4	2	5	4	4	4	1	32.1429	29.1667	66.6667	53.125	1	1	0	0
172	60	1	1	1	2	2	1	1	1	3	3	3	4	2	2	2	2	2	3	3	2	5	3	3	2	3	3	3	4	3	4	4	4	4	1	50	29.1667	66.6667	56.25	0	1	0	0
173	60	1	1	0	4	4	1	1	2	3	3	3	4	2	2	2	2	2	3	3	3	5	4	2	2	2	2	2	4	2	4	4	4	4	1	39.2857	25	58.3333	62.5	1	1	0	0
174	65	1	1	0	3	4	1	1	2	3	4	3	3	3	3	3	4	2	3	3	4	4	4	3	4	3	3	3	4	4	4	5	4	4	2	53.5714	45.8333	75	71.875	0	1	0	0
175	65	1	1	0	3	1	1	1	2	3	4	3	3	3	3	2	3	2	2	4	2	3	4	3	2	3	3	4	4	2	3	2	3	4	2	42.8571	50	50	46.875	1	0	0	1
176	75	2	1	2	3	4	1	1	2	3	3	3	3	2	2	2	3	2	2	3	3	3	4	3	2	2	2	3	4	3	4	3	3	4	2	35.7143	33.3333	66.6667	53.125	1	1	0	0
178	67	1	1	0	4	3	1	1	1	4	4	3	4	2	2	2	3	3	4	2	3	4	4	4	4	4	4	4	3	1	3	4	4	4	1	71.4286	29.1667	33.3333	65.625	0	1	1	0
179	70	2	1	0	2	4	1	1	1	4	4	4	4	2	2	2	2	2	2	2	2	3	2	4	4	4	4	4	4	1	3	4	4	4	1	67.8571	29.1667	41.6667	46.875	0	1	1	1
180	60	1	1	0	4	1	1	1	1	4	3	3	4	2	2	2	3	2	3	3	2	2	2	4	4	4	4	4	4	1	3	4	4	4	1	67.8571	33.3333	41.6667	46.875	0	1	1	1
181	67	1	1	0	4	2	1	1	2	4	4	4	4	2	2	2	2	2	3	3	2	2	2	4	4	4	4	4	4	1	3	3	3	3	1	71.4286	33.3333	41.6667	34.375	0	1	1	1
183	65	1	1	0	4	2	1	1	2	4	3	4	4	2	2	2	2	2	2	3	3	3	3	2	2	2	3	3	3	2	3	2	3	3	1	42.8571	29.1667	41.6667	40.625	1	1	1	1
260	65	1	0	0	4	2	2	1	2	2	2	3	3	1	1	1	2	2	1	2	1	3	5	3	3	2	1	2	4		3	4	3	2	1	32.1429	8.33333	62.5	43.75	1	1	0	1
261	60	1	0	0	1	2	1	1	2	3	3	4	4	1	1	1	2	2	1	3	1	3	4	4	4	1	1	3	4	3	3	4	3	2	1	42.8571	16.6667	58.3333	40.625	1	1	0	1
262	60	1	0	1	4	4	2	1	2	3	3	5	5	2	2	2	3	3	2	3	4	4	5	4	3	2	2	3	4		3	4	4	2	1	57.1429	29.1667	62.5	65.625	0	1	0	0
263	65	1	0	0	4	2	2	1	2	2	2	4	3	1	1	1	2	2	1	2	1	3	4	4	4	1	1	3	4		3	4	3	2	1	39.2857	12.5	62.5	40.625	1	1	0	1
264	65	1	0	1	1	3	1	1	2	3	3	3	3	2	2	2	3	2	2	3	2	3	4	3	3	3	3	4	4	3	4	4	3	2	1	46.4286	33.3333	66.6667	46.875	1	1	0	1
265	75	2	0	0	4	1	2	1	2	1	2	4	1	1	1	1	1	2	1	1	1	2	5	3	3	1	1	2	4		3	4	3	2	1	25	4.16667	62.5	37.5	1	1	0	1
266	70	2	0	0	4	3	2	1	2	3	2	3	3	1	1	1	3	2	1	2	4	3	5	4	2	1	1	2	4		3	4	4	3	1	28.5714	8.33333	62.5	62.5	1	1	0	0
267	70	2	0	0	1	1	1	1	2	3	2	3	3	2	2	2	3	2	3	3	1	3	4	3	3	3	3	3	4	2	4	4	3	2	1	50	29.1667	58.3333	43.75	0	1	0	1
268	70	2	0	0	4	3	2	1	2	2	2	3	2	2	3	1	3	2	2	3	3	4	4	3	2	2	2	4	4		4	4	4	4	1	32.1429	33.3333	75	62.5	1	1	0	0
269	70	2	0	1	1	2	1	1	2	3	2	3	3	2	2	3	3	1	1	2	3	4	4	2	2	2	2	2	4	2	4	4	4	2	1	28.5714	25	58.3333	53.125	1	1	0	0
270	65	1	0	0	1	2	2	1	2	3	4	3	3	2	2	2	3	2	2	4	3	3	4	3	3	2	2	4	4		4	3	3	4	2	39.2857	41.6667	75	53.125	1	1	0	0
271	60	1	0	0	1	3	1	1	2	3	3	3	3	2	3	2	3	3	2	3	2	2	3	3	4	2	2	3	4	3	3	4	3	4	2	42.8571	37.5	58.3333	50	1	1	0	0
272	65	1	0	1	3	2	1	1	2	3	3	3	3	2	2	2	2	2	2	3	3	3	4	3	2	2	2	3	4		4	4	3	2	1	35.7143	29.1667	75	46.875	1	1	0	1
273	60	1	0	1	1	4	1	1	2	4	2	2	2	4	4	3	4	2	3	1	5	4	5	4	2	1	1	4	4	2	3	4	4	2	1	28.5714	45.8333	50	68.75	1	1	0	0
274	62	1	0	1	1	1	1	1	2	3	3	4	3	2	2	2	2	2	3	3	2	3	4	3	4	4	2	3	4	2	4	4	3	3	2	57.1429	33.3333	58.3333	46.875	0	1	0	1
275	65	1	0	0	1	1	1	1	2	2	3	3	3	2	2	2	2	2	2	3	2	2	3	3	3	2	3	3	4	2	4	3	3	2	1	42.8571	29.1667	58.3333	34.375	1	1	0	1
276	62	1	0	1	1	1	2	1	2	3	3	3	3	2	2	2	2	2	2	3	1	4	4	3	3	2	2	4	4	2	4	4	4	4	1	39.2857	33.3333	58.3333	53.125	1	1	0	0
277	65	1	0	0	1	2	1	1	2	3	3	3	4	2	3	2	3	2	2	3	3	5	2	3	3	3	3	4	4	2	4	4	4	4	1	50	37.5	58.3333	59.375	0	1	0	0
278	60	1	0	1	1	2	1	1	2	4	4	3	4	3	3	3	4	2	2	2	2	3	2	3	1	3	4	4	4	2	4	4	3	4	4	46.4286	54.1667	58.3333	50	1	0	0	0
279	60	1	0	0	1	4	1	1	2	3	3	3	3	3	2	2	4	3	3	3	4	4	4	3	3	3	3	3	5	3	4	4	4	4	1	50	33.3333	75	71.875	0	1	0	0
280	80	3	0	0	1	1	2	3	2	1	2	3	2	2	2	2	3	2	3	3	2	3	4	3	2	3	2	2	4	3	4	4	2	2	1	39.2857	25	66.6667	43.75	1	1	0	1
281	60	1	0	1	1	1	2	1	2	3	4	3	4	2	3	2	2	2	2	3	1	4	4	2	2	3	3	3	4	2	4	4	4	4	1	42.8571	33.3333	58.3333	53.125	1	1	0	0
282	68	1	0	0	4	2	2	1	2	2	2	3	3	2	2	2	2	1	1	2	3	5	4	2	2	2	2	2	2	2	4	4	4	3	1	28.5714	20.8333	41.6667	56.25	1	1	1	0
283	60	1	0	2	1	2	1	1	2	4	4	4	4	2	2	2	4	2	4	3	2	2	2	4	4	4	4	4	4	4	4	4	3	3	1	75	33.3333	75	43.75	0	1	0	1
284	66	1	0	0	4	2	1	1	2	4	3	3	3	3	3	3	3	2	2	2	2	2	2	2	2	2	2	2	2	1	3	4	4	4	1	32.1429	33.3333	25	46.875	1	1	1	1
285	65	1	0	0	4	2	1	1	2	4	3	4	4	2	2	2	2	2	2	2	2	2	2	3	3	3	3	3	4	1	3	4	4	4	1	53.5714	25	41.6667	43.75	0	1	1	1
287	70	2	0	0	1	1	1	1	2	3	3	3	3	2	2	2	2	2	2	2	3	3	4	3	3	3	2	3	4	3	4	3	3	2	2	42.8571	29.1667	66.6667	43.75	1	1	0	1
288	62	1	0	1	1	1	2	3	1	3	3	3	3	2	2	2	2	2	2	3	1	2	2	3	3	2	2	2	3	3	3	1	3	4	2	39.2857	29.1667	50	28.125	1	1	0	1
289	60	1	0	1	1	1	2	2	1	2	2	3	3	2	1	2	3	2	3	3	1	3	3	3	3	2	2	3	3	3	3	2	3	4	2	42.8571	29.1667	50	40.625	1	1	0	1
290	61	1	1	1	3	4	2	1	2	3	4	3	3	3	4	3	4	2	2	4	4	4	4	2	4	2	2	3	4	4	5	4	4	4	2	39.2857	54.1667	83.3333	68.75	1	0	0	0
293	61	1	0	1	1	3	2	1	2	3	3	4	4	2	2	2	2	2	3	3	3	5	3	3	2	2	2	2	2	2	3	4	4	3	1	46.4286	25	33.3333	56.25	1	1	1	0
294	60	1	0	0	4	2	2	1	2	4	3	4	4	2	2	2	2	2	1	2	2	2	2	2	2	2	2	2	2	2	3	3	3	3	1	35.7143	20.8333	33.3333	34.375	1	1	1	1
295	62	1	0	0	1	1	2	1	2	3	3	3	3	2	2	2	3	1	2	3	1	4	3	2	2	2	2	3	4	3	4	4	4	4	1	32.1429	29.1667	66.6667	50	1	1	0	0
296	62	1	0	0	1	2	1	1	2	3	3	3	3	2	2	2	2	2	2	3	2	5	3	3	3	3	3	4	4	4	4	4	4	4	1	46.4286	33.3333	75	56.25	1	1	0	0
297	60	1	0	1	1	1	1	1	2	3	3	3	3	2	3	2	2	2	2	3	1	5	3	3	3	2	2	4	4	2	4	4	4	4	1	39.2857	37.5	58.3333	53.125	1	1	0	0
298	60	1	0	0	1	1	2	1	2	3	3	3	3	2	2	2	2	2	2	2	1	5	4	2	2	2	2	2	4	2	4	4	4	4	1	32.1429	20.8333	58.3333	56.25	1	1	0	0
299	63	1	0	1	1	2	1	1	2	3	3	3	4	2	3	2	2	2	3	3	3	4	3	3	3	3	3	4	4	3	4	4	4	4	1	53.5714	37.5	66.6667	56.25	0	1	0	0
349	75	2	0	0	3	3	2	1	2	2	2	3	3	3	3	2	3	2	2	3	4	4	5	2	2	2	2	2	4		4	4	4	3	2	32.1429	37.5	75	65.625	1	1	0	0
350	67	1	1	0	4	2	2	1	2	3	4	5	5	3	1	3	3	3	3	4	1	5	4	3	4	4	4	4	4	4	4	4	4	4	1	75	41.6667	75	62.5	0	1	0	0
355	60	1	1	0	2	3	1	1	1	3	4	4	4	3	4	4	3	4	4	3	4	3	4	4	4	4	3	4	3	4	3	4	3	4	3	71.4286	62.5	58.3333	65.625	0	0	0	0
356	77	2	1	1	4	3	1	1	2	3	3	2	3	4	3	4	3	4	3	3	4	4	3	4	4	3	4	3	3	4	3	3	4	3	3	57.1429	58.3333	58.3333	62.5	0	0	0	0
357	62	1	1	0	3	3	1	1	1	3	4	4	4	4	3	4	3	4	4	3	3	4	4	4	4	3	4	3	4	3	4	3	4	4	3	71.4286	58.3333	66.6667	65.625	0	0	0	0
376	61	1	1	1	2	2	1	1	1	4	4	3	4	4	4	4	4	3	3	3	2	3	3	3	4	3	3	4	4	4	2	4	4	3	2	57.1429	62.5	58.3333	56.25	0	0	0	0
378	62	1	1	0	4	2	1	1	2	3	3	3	4	4	3	4	4	3	3	3	3	3	2	3	2	3	3	4	4	3	2	4	3	3	2	50	58.3333	50	53.125	0	0	0	0
379	60	1	1	0	2	2	1	1	1	4	4	4	4	4	4	4	4	3	3	3	2	3	3	3	2	3	3	4	4	4	2	3	3	4	2	53.5714	62.5	58.3333	53.125	0	0	0	0
380	60	1	0	1	1	4	1	1	2	3	2	3	3	4	4	4	4	3	3	3	4	4	3	3	3	4	4	4	4	4	3	4	3	1	2	57.1429	62.5	66.6667	56.25	0	0	0	0
381	63	1	0	0	4	2	1	1	2	3	4	4	4	4	4	4	5	3	3	3	2	3	2	3	2	3	3	4	4	3	2	3	4	3	2	53.5714	62.5	50	53.125	0	0	0	0
387	64	1	1	1	2	3	1	1	2	4	4	5	4	4	4	4	3	4	3	3	4	3	4	4	3	4	3	4	4	4	3	4	4	4	3	67.8571	66.6667	66.6667	68.75	0	0	0	0
388	71	2	1	1	2	2	1	1	1	3	4	2	3	4	4	3	4	4	3	3	3	3	3	4	3	3	3	4	4	3	4	3	4	3	3	50	62.5	66.6667	59.375	0	0	0	0
389	71	2	1	0	2	3	1	1	1	3	4	5	4	3	4	4	3	4	3	3	3	4	4	4	2	3	3	4	3	3	4	4	3	4	3	60.7143	62.5	58.3333	65.625	0	0	0	0
390	61	1	0	0	4	3	2	1	2	3	2	3	3	4	4	2	4	4	3	3	3	3	4	4	4	2	3	3	4	3	3	4	3	4	3	53.5714	54.1667	58.3333	65.625	0	0	0	0
391	64	1	0	0	1	3	2	1	2	3	4	4	3	4	4	4	3	3	3	4	3	3	4	4	3	3	3	4	4	3	3	4	3	4	3	57.1429	70.8333	58.3333	59.375	0	0	0	0
393	78	2	0	1	4	3	2	1	2	3	2	4	4	3	2	3	3	3	2	3	2	4	2	4	3	2	2	3	4	3	2	3	2	3	2	50	41.6667	50	43.75	0	1	0	1
394	61	1	1	1	2	2	1	1	2	3	3	4	4	2	2	4	3	3	3	3	2	4	2	4	5	3	3	4	5	3	2	4	2	2	2	67.8571	45.8333	58.3333	43.75	0	1	0	1
414	68	1	1	1	4	3	1	1	2	3	4	4	4	3	4	4	3	3	3	3	3	4	3	4	4	3	4	3	4	3	3	4	3	3	4	67.8571	62.5	58.3333	56.25	0	0	0	0
415	70	2	1	1	2	3	1	1	1	3	4	4	3	4	4	3	4	3	4	3	4	3	4	4	3	3	4	4	4	3	4	3	4	4	3	64.2857	62.5	66.6667	65.625	0	0	0	0
416	63	1	1	1	2	3	1	1	1	2	3	2	3	3	3	3	3	3	3	3	3	3	4	4	4	3	3	4	3	3	4	3	4	4	3	53.5714	54.1667	58.3333	59.375	0	0	0	0
417	62	1	1	1	2	2	1	1	1	3	4	5	4	4	4	3	3	4	4	3	3	3	4	4	2	3	4	4	4	3	3	4	4	3	3	67.8571	62.5	58.3333	62.5	0	0	0	0
424	65	1	0	0	4	3	2	1	2	3	4	3	2	3	4	3	4	3	3	3	3	4	4	4	4	3	4	3	4	3	3	4	3	4	3	57.1429	54.1667	58.3333	65.625	0	0	0	0
427	60	1	0	1	3	1	2	2	1	2	3	3	3	2	2	2	1	3	3	2	2	1	3	4	3	3	2	2	2	2	2	3	2	3	3	50	29.1667	25	31.25	0	1	1	1
428	60	1	1	1	2	2	1	1	2	3	4	3	2	2	2	3	2	3	2	2	3	2	3	3	4	3	4	4	2	4	4	4	4	2	3	50	41.6667	58.3333	46.875	0	1	0	1
431	65	1	0	0	1	1	2	1	2	1	3	3	3	2	2	2	2	1	3	2	1	1	5	1	4	2	2	2	2	2	3	2	2	2	3	39.2857	29.1667	33.3333	25	1	1	1	1
433	70	2	0	0	1	1	2	3	1	1	1	2	2	4	2	3	1	1	1	2	2	1	1	1	4	2	2	1	2	2	1	2	1	2	3	25	37.5	16.6667	9.375	1	1	1	1
436	60	1	0	1	1	1	2	3	1	3	3	3	3	2	2	2	3	2	1	2	2	2	1	3	4	3	3	4	3	2	3	2	3	2	2	46.4286	33.3333	41.6667	28.125	1	1	1	1
437	60	1	0	0	1	1	1	1	2	2	2	4	3	3	2	2	2	2	1	2	2	2	1	2	4	3	3	3	2	2	3	2	2	2	3	46.4286	37.5	33.3333	21.875	1	1	1	1
439	65	1	0	0	3	3	1	1	2	3	2	3	3	2	2	2	2	3	1	2	2	2	2	2	4	4	3	3	2	2	3	4	4	2	3	46.4286	33.3333	33.3333	40.625	1	1	1	1
440	60	1	0	0	1	1	2	2	2	2	3	3	3	3	2	2	2	2	1	2	1	2	2	3	2	3	3	3	3	2	2	2	3	2	3	39.2857	37.5	33.3333	25	1	1	1	1
442	70	2	0	0	1	1	1	3	1	1	1	3	3	3	2	2	2	1	2	2	1	1	2	2	4	3	2	2	2	2	3	2	2	3	3	42.8571	33.3333	33.3333	18.75	1	1	1	1
449	65	1	0	0	1	2	2	1	2	3	2	4	4	3	4	3	3	4	2	3	3	4	4	3	4	3	3	4	3	4	3	4	3	3	2	57.1429	54.1667	58.3333	62.5	0	0	0	0
450	65	1	1	1	4	4	1	1	2	3	3	3	3	3	4	3	3	3	3	3	4	4	4	3	2	3	3	4	4	4	4	4	4	4	2	46.4286	54.1667	75	68.75	1	0	0	0
451	73	2	1	1	4	3	2	1	2	3	3	5	5	3	3	3	3	4	3	3	2	4	4	3	3	3	3	3	4		4	2	4	4	2	64.2857	45.8333	75	59.375	0	1	0	0
452	70	2	1	1	4	4	2	1	2	3	3	3	3	3	3	3	3	2	3	3	4	4	4	2	3	3	3	3	4		4	4	4	4	2	46.4286	45.8333	75	65.625	1	1	0	0
453	62	1	1	1	4	4	1	1	2	4	4	3	3	3	4	2	4	2	2	4	4	4	4	3	4	3	3	4	4	4	4	5	4	4	2	50	54.1667	75	71.875	0	0	0	0
454	65	1	1	1	4	1	1	1	2	4	3	3	3	3	1	2	2	3	3	3	1	3	3	3	3	3	3	2	4	4	3	1	3	4	2	50	29.1667	66.6667	37.5	0	1	0	1
455	60	1	1	2	2	3	1	1	1	3	4	3	3	3	3	3	4	3	3	4	3	3	3	3	2	3	3	3	4	4	3	3	4	4	2	46.4286	50	66.6667	59.375	1	0	0	0
456	60	1	1	1	2	2	1	1	1	2	3	2	2	2	2	3	3	2	2	3	2	3	3	3	3	3	3	3	4	4	3	2	4	4	2	39.2857	37.5	66.6667	46.875	1	1	0	1
457	63	1	1	1	4	4	1	1	2	4	4	3	3	3	4	3	4	3	3	4	4	4	4	3	2	3	3	4	4	4	4	5	4	4	2	46.4286	58.3333	75	75	1	0	0	0
458	60	1	1	1	3	4	1	1	2	4	4	3	3	4	4	3	3	3	4	4	4	3	3	3	2	3	3	4	4	4	4	5	4	4	2	50	62.5	75	65.625	0	0	0	0
459	62	1	1	0	3	4	2	1	2	3	4	3	3	3	4	3	4	3	3	4	4	4	4	3	2	3	2	4	4		4	5	4	4	2	42.8571	58.3333	75	75	1	0	0	0
460	75	2	1	1	4	1	1	1	2	3	3	3	3	1	1	1	1	2	1	2	1	3	5	3	4	1	1	2	3	3	2	4	3	2	1	32.1429	8.33333	41.6667	40.625	1	1	1	1
461	65	1	1	1	2	2	1	1	1	3	3	5	5	2	1	2	2	2	3	3	1	4	4	4	4	3	3	3	4	4	3	4	3	3	1	71.4286	25	66.6667	46.875	0	1	0	1
462	75	2	1	1	4	3	1	1	2	3	3	3	3	2	3	2	3	2	2	3	4	4	4	2	2	2	2	2	4	2	4	4	4	3	2	32.1429	33.3333	58.3333	62.5	1	1	0	0
463	60	1	1	1	2	4	1	1	2	4	4	3	3	4	3	3	4	4	3	3	4	4	4	4	3	3	3	4	4	4	3	5	4	4	2	53.5714	54.1667	66.6667	78.125	0	0	0	0
464	70	2	1	1	4	3	1	1	2	3	3	3	3	2	2	2	2	2	2	3	3	4	3	3	2	2	2	2	2	2	3	4	4	3	1	35.7143	25	33.3333	53.125	1	1	1	0
466	70	2	1	1	4	2	2	1	2	2	2	3	3	2	1	2	2	2	3	3	1	4	5	3	4	2	2	2	3		3	4	4	2	1	46.4286	20.8333	50	50	1	1	0	0
467	60	1	1	1	2	1	1	1	1	3	3	4	4	2	3	3	2	3	3	3	2	3	3	3	3	3	3	4	4	3	3	4	4	3	1	57.1429	41.6667	58.3333	50	0	1	0	0
468	65	1	1	1	2	1	1	1	1	3	3	3	3	2	3	2	2	2	3	3	2	3	2	3	3	3	3	4	4	2	3	4	4	3	1	50	37.5	50	43.75	0	1	0	1
469	60	1	1	1	2	2	1	1	2	3	3	3	3	3	3	3	3	3	3	2	4	3	3	4	3	3	3	4	3	4	2	4	4	2	1	53.5714	41.6667	50	56.25	0	1	0	0
470	63	1	1	1	2	3	1	1	2	3	3	3	3	3	3	3	3	3	3	3	2	4	3	3	4	3	3	3	4	4	4	2	3	4	2	53.5714	45.8333	75	50	0	1	0	0
471	62	1	1	1	2	2	1	1	2	3	3	3	3	3	3	3	3	3	3	3	2	4	3	4	3	3	3	3	4	4	3	2	4	4	2	53.5714	45.8333	66.6667	53.125	0	1	0	0
472	60	1	1	1	2	4	1	1	2	4	4	3	3	4	4	3	3	3	3	4	4	4	4	4	3	3	3	4	4	4	4	5	4	4	2	53.5714	62.5	75	71.875	0	0	0	0
473	70	2	1	0	4	1	1	1	3	2	2	1	5	2	2	2	1	1	2	2	2	2	2	2	2	2	2	2	2	1	2	4	4	3	1	32.1429	20.8333	16.6667	34.375	1	1	1	1
474	65	1	1	0	4	2	1	1	2	3	3	4	3	2	2	2	2	2	2	2	2	2	2	2	3	3	3	3	3	1	3	4	4	3	1	46.4286	25	33.3333	40.625	1	1	1	1
476	60	1	1	1	4	2	1	1	2	3	3	4	4	2	2	2	2	2	2	2	2	2	2	3	3	2	3	3	3	1	3	4	4	3	2	50	29.1667	33.3333	40.625	0	1	1	1
478	70	2	1	0	4	2	1	1	2	3	3	1	2	2	2	2	1	1	1	2	2	2	2	2	2	2	2	2	2	1	3	4	4	3	1	17.8571	20.8333	25	34.375	1	1	1	1
479	62	1	1	1	3	3	1	1	2	4	4	4	4	2	2	2	2	2	2	2	2	2	2	2	3	3	4	4	4	3	3	4	4	3	1	53.5714	29.1667	58.3333	40.625	0	1	0	1
480	62	1	1	2	2	2	1	1	1	3	3	4	4	2	2	2	2	2	3	3	2	2	2	3	3	4	4	4	4	3	3	4	4	4	1	64.2857	33.3333	58.3333	43.75	0	1	0	1
481	65	1	1	0	4	2	1	1	2	4	2	3	4	2	2	2	3	2	2	2	2	2	2	2	2	2	2	3	3	2	3	4	4	4	1	35.7143	25	41.6667	46.875	1	1	1	1
483	70	2	1	1	4	3	1	1	2	2	2	3	3	2	2	2	3	2	2	3	4	4	4	2	2	2	2	2	4	2	4	4	4	3	2	32.1429	29.1667	58.3333	62.5	1	1	0	0
484	65	1	1	1	4	3	1	1	2	3	3	3	3	2	3	2	3	3	3	3	3	3	4	3	3	3	3	3	4	4	4	4	4	3	1	50	33.3333	75	59.375	0	1	0	0
485	70	2	1	0	4	2	1	1	2	3	3	3	3	2	2	2	3	2	3	2	2	4	4	3	3	2	2	2	4	2	4	3	3	2	2	42.8571	25	58.3333	46.875	1	1	0	1
486	82	3	1	1	3	3	2	1	2	3	3	3	3	2	3	2	3	2	2	3	3	4	4	2	2	2	2	3	4		4	3	4	3	2	32.1429	37.5	75	56.25	1	1	0	0
487	61	1	1	0	4	2	1	1	2	4	3	4	4	2	2	2	2	2	2	2	2	2	2	3	3	2	2	2	2	1	3	4	4	3	1	46.4286	20.8333	25	40.625	1	1	1	1
488	82	3	1	1	4	2	1	1	2	3	3	4	4	2	2	2	2	2	3	3	2	2	2	3	3	3	3	3	3	3	3	3	3	2	1	57.1429	29.1667	50	31.25	0	1	0	1
489	72	2	1	0	2	1	1	1	1	3	3	4	4	2	2	2	2	2	3	3	2	2	2	3	3	3	3	3	3	3	3	3	3	2	1	57.1429	29.1667	50	31.25	0	1	0	1
490	75	2	1	1	2	1	1	1	1	3	3	4	4	2	2	2	2	2	3	3	2	2	2	3	3	3	3	4	3	3	2	3	3	2	1	57.1429	33.3333	41.6667	31.25	0	1	1	1
491	60	1	1	1	2	1	1	1	2	3	3	3	3	2	1	2	2	2	3	3	1	4	5	4	4	3	3	4	4	4	3	4	4	3	1	57.1429	29.1667	66.6667	53.125	0	1	0	0
492	75	2	1	0	4	2	2	1	2	3	3	3	3	2	3	2	2	2	2	2	3	3	3	2	2	2	2	2	4	2	4	3	3	3	1	32.1429	25	58.3333	43.75	1	1	0	1
493	78	2	1	0	4	2	2	1	2	3	3	3	3	2	3	2	2	2	2	3	2	3	3	2	2	2	2	2	4	3	4	4	3	3	1	32.1429	29.1667	66.6667	43.75	1	1	0	1
494	71	2	1	1	4	2	2	1	2	3	3	3	3	2	3	2	2	2	2	2	1	3	3	2	2	2	2	2	4	3	4	4	4	4	1	32.1429	25	66.6667	46.875	1	1	0	1
495	80	3	1	0	4	2	2	1	2	3	3	3	3	2	2	2	2	2	2	3	2	4	4	2	2	2	2	3	4	4	4	3	3	3	2	32.1429	33.3333	75	46.875	1	1	0	1
496	65	1	1	0	3	2	1	1	2	3	3	3	3	2	2	3	3	3	3	3	2	3	2	3	3	3	3	3	4	3	4	3	3	3	2	50	37.5	66.6667	43.75	0	1	0	1
497	68	1	1	2	2	2	1	1	1	3	3	3	3	3	2	3	3	3	3	3	2	3	2	3	3	3	3	3	4	3	4	3	4	3	2	50	41.6667	66.6667	46.875	0	1	0	1
498	70	2	1	1	4	2	2	1	2	2	3	3	3	1	1	2	2	2	2	1	3	5	3	4	2	2	2	3	2	3	2	2	1	2	1	39.2857	12.5	33.3333	37.5	1	1	1	1
499	70	2	1	1	4	2	2	1	2	2	2	3	3	1	1	1	1	2	2	2	1	4	5	3	3	3	1	1	1	3	2	3	3	2	1	39.2857	4.16667	25	40.625	1	1	1	1
557	65	1	0	1	2	2	1	1	1	3	3	3	3	2	3	3	3	2	3	3	4	4	3	3	3	3	3	3	4	3	4	4	4	3	2	50	41.6667	66.6667	59.375	0	1	0	0
619	70	2	1	0	4	2	1	1	2	2	2	1	2	2	2	2	1	1	1	2	2	2	2	2	2	2	2	2	2	1	3	3	3	2	2	17.8571	25	25	25	1	1	1	1
650	60	1	0	1	1	2	1	1	2	3	3	3	3	3	2	2	3	3	3	3	2	3	3	3	3	3	3	3	4	4	3	2	4	4	2	50	37.5	66.6667	50	0	1	0	0
651	70	2	0	0	4	4	2	1	2	3	4	3	3	3	4	2	4	2	2	3	4	4	5	2	2	2	3	3	4		4	5	4	4	2	35.7143	45.8333	75	75	1	1	0	0
652	70	2	0	0	4	2	2	1	2	3	3	3	3	2	2	2	3	2	2	3	2	3	4	2	2	2	2	3	4		3	2	3	4	2	32.1429	33.3333	62.5	46.875	1	1	0	1
653	75	2	0	0	4	2	2	1	2	3	4	2	3	3	4	2	3	2	2	3	2	3	4	2	2	2	2	3	4		3	3	2	4	2	28.5714	45.8333	62.5	46.875	1	1	0	1
654	60	1	0	0	1	1	1	1	2	2	3	3	3	3	1	3	3	2	3	3	1	3	3	3	3	3	3	2	4	4	3	1	4	4	2	50	33.3333	66.6667	40.625	0	1	0	1
655	65	1	0	0	1	4	1	1	2	3	4	3	3	3	4	3	4	3	3	4	4	4	3	3	3	3	3	4	4	4	4	5	4	4	2	50	58.3333	75	71.875	0	0	0	0
656	65	1	0	1	4	1	2	1	3	3	3	3	3	3	1	2	2	2	2	3	1	3	2	3	2	2	2	2	3		3	1	3	4	2	35.7143	29.1667	50	31.25	1	1	0	1
657	75	2	0	1	4	4	2	1	2	3	4	2	2	3	4	2	4	2	2	4	4	4	4	2	3	2	3	3	4		3	5	4	4	2	32.1429	50	62.5	71.875	1	0	0	0
658	60	1	0	1	1	3	1	1	2	3	3	3	3	3	3	3	3	3	3	3	2	4	3	3	3	3	3	3	4	4	4	2	4	4	2	50	45.8333	75	53.125	0	1	0	0
659	62	1	0	1	1	1	1	1	2	3	3	5	5	1	1	2	2	2	3	3	1	4	4	4	4	3	3	4	4	3	2	4	4	2	1	71.4286	25	50	46.875	0	1	0	1
660	70	2	0	1	4	1	2	1	2	2	2	3	3	1	1	2	1	2	3	3	1	3	4	3	4	2	2	3	3		2	4	4	2	1	46.4286	20.8333	37.5	40.625	1	1	1	1
661	64	1	0	0	4	1	2	1	2	3	3	4	4	2	2	2	2	2	3	3	2	4	4	4	4	3	3	4	4		3	4	4	3	1	64.2857	33.3333	62.5	53.125	0	1	0	0
662	68	1	0	0	4	1	1	1	2	3	3	3	3	2	3	2	2	2	2	2	2	3	3	2	2	2	2	4	4	2	3	4	3	3	1	32.1429	33.3333	50	43.75	1	1	0	1
663	70	2	0	0	4	2	2	1	2	2	2	3	3	2	2	2	3	2	2	3	2	4	4	2	2	2	2	2	4		4	2	3	3	2	32.1429	29.1667	75	46.875	1	1	0	1
664	60	1	0	1	1	1	2	1	2	3	3	2	2	3	1	2	3	2	2	2	1	3	3	3	3	3	3	3	4		3	1	3	4	2	39.2857	29.1667	62.5	37.5	1	1	0	1
665	61	1	0	0	1	4	2	1	2	3	3	2	2	3	4	3	4	2	3	3	4	4	4	3	3	3	2	3	4		4	4	4	4	2	39.2857	50	75	68.75	1	0	0	0
666	68	1	0	0	4	2	2	1	2	2	2	3	3	2	2	2	3	2	2	3	2	4	4	2	2	2	2	3	4		4	3	3	3	2	32.1429	33.3333	75	50	1	1	0	0
667	60	1	0	1	1	3	1	1	2	3	3	4	4	2	2	2	2	2	3	3	2	2	2	3	3	3	3	3	3	4	3	3	3	3	1	57.1429	29.1667	58.3333	34.375	0	1	0	1
668	65	1	0	0	4	1	2	1	2	1	1	3	3	1	1	1	1	2	1	2	1	3	4	3	4	2	2	1	2		2	2	2	3	1	39.2857	4.16667	25	31.25	1	1	1	1
669	70	2	0	1	4	3	2	1	2	3	3	3	3	3	3	3	3	2	2	3	3	4	4	3	3	2	2	2	4		4	4	4	3	2	39.2857	41.6667	75	59.375	1	1	0	0
671	60	1	0	0	1	2	1	1	2	4	3	4	4	2	2	3	3	2	2	2	2	2	2	3	3	3	2	2	3	1	3	4	4	3	1	50	25	33.3333	43.75	0	1	1	1
673	65	1	0	0	4	1	2	1	2	3	3	3	3	3	3	3	2	2	2	2	2	3	3	2	3	3	3	3	3		3	4	4	3	1	42.8571	37.5	50	46.875	1	1	0	1
674	65	1	0	0	4	2	1	1	2	3	3	2	2	2	2	2	2	2	2	2	2	2	2	2	2	3	3	3	3	2	2	3	4	3	1	32.1429	25	33.3333	37.5	1	1	1	1
676	61	1	0	0	1	2	1	1	2	3	2	3	3	2	2	2	2	1	1	2	2	3	2	2	2	2	2	3	3	1	2	3	3	3	1	28.5714	25	25	34.375	1	1	1	1
677	65	1	0	0	1	2	1	1	2	3	2	4	4	2	2	2	2	2	2	2	2	2	2	2	2	3	3	3	3	1	3	4	4	3	1	46.4286	25	33.3333	40.625	1	1	1	1
679	66	1	0	0	4	3	1	1	2	3	3	3	3	3	3	3	3	3	2	3	4	4	4	3	4	2	2	3	4	3	4	4	4	3	2	42.8571	45.8333	66.6667	65.625	1	1	0	0
680	67	1	0	0	4	3	1	1	2	3	3	3	3	2	2	2	3	2	2	3	3	3	4	3	2	2	2	3	4	2	4	3	3	3	1	35.7143	29.1667	58.3333	50	1	1	0	0
681	68	1	0	0	4	2	2	1	2	2	2	3	3	2	2	2	3	2	2	3	2	4	4	2	2	2	2	2	4		4	3	4	3	2	32.1429	29.1667	75	53.125	1	1	0	0
682	100	3	0	0	4	3	2	1	2	3	3	4	4	2	2	2	2	2	3	3	2	2	2	3	3	3	3	3	3		3	3	3	2	1	57.1429	29.1667	50	31.25	0	1	0	1
683	62	1	0	1	4	2	2	1	2	3	3	4	4	2	2	2	2	2	3	3	2	2	2	3	3	3	3	3	3	4	3	3	3	2	1	57.1429	29.1667	58.3333	31.25	0	1	0	1
685	62	1	0	1	1	1	1	1	2	2	2	3	3	1	1	2	2	2	3	3	1	4	4	4	4	3	3	4	4	4	3	4	4	3	1	57.1429	25	66.6667	50	0	1	0	0
686	70	2	0	1	1	1	1	1	2	3	3	3	3	2	3	2	2	2	2	3	2	3	3	3	2	2	2	2	4	2	4	4	3	3	1	35.7143	29.1667	58.3333	43.75	1	1	0	1
687	75	2	0	0	4	1	1	1	2	3	3	3	3	2	3	2	2	2	2	2	2	3	3	2	2	2	2	2	4	2	3	4	4	3	1	32.1429	25	50	46.875	1	1	0	1
688	65	1	0	1	4	3	2	1	2	3	3	3	3	2	3	2	2	2	2	3	3	4	4	3	3	2	2	4	4	4	4	4	4	3	1	39.2857	37.5	75	56.25	1	1	0	0
689	70	2	0	0	4	1	2	1	2	2	3	3	3	2	3	2	2	2	2	3	2	3	3	2	2	2	2	2	4		3	4	3	3	1	32.1429	29.1667	62.5	43.75	1	1	0	1
690	60	1	0	1	1	2	1	1	2	3	3	4	4	2	3	2	2	3	2	2	2	3	3	3	3	2	2	3	4	2	3	4	3	3	1	46.4286	29.1667	50	46.875	1	1	0	1
691	61	1	0	1	1	2	1	1	2	3	3	3	3	2	3	2	2	2	3	3	2	3	3	2	3	2	2	3	4	2	3	4	4	4	1	39.2857	33.3333	50	50	1	1	0	0
692	75	2	0	1	4	1	2	1	2	3	3	3	3	2	3	2	2	2	2	3	2	3	3	2	2	2	2	2	4	2	4	4	3	3	1	32.1429	29.1667	58.3333	43.75	1	1	0	1
693	70	2	0	0	4	3	1	1	2	3	3	3	3	2	3	2	3	2	2	4	3	4	4	3	3	2	2	3	4	2	4	3	4	3	2	39.2857	41.6667	58.3333	56.25	1	1	0	0
694	70	2	1	0	4	1	2	1	2	3	3	3	3	1	1	1	1	2	2	2	1	3	4	3	4	2	2	2	3		2	2	3	2	1	42.8571	8.33333	37.5	31.25	1	1	1	1
695	65	1	0	1	1	2	1	1	2	3	3	5	5	1	1	2	2	2	3	3	1	3	4	4	4	3	3	3	4	4	3	4	3	3	1	71.4286	20.8333	66.6667	43.75	0	1	0	1
696	68	1	0	0	4	3	1	1	2	3	3	3	3	3	3	3	3	3	3	4	3	4	4	3	3	2	3	4	4	3	4	4	3	3	1	46.4286	50	66.6667	59.375	1	0	0	0
697	75	2	0	0	4	2	2	1	2	3	3	3	3	2	2	3	3	2	2	3	3	4	4	2	2	3	2	3	4		4	3	3	3	2	35.7143	37.5	75	53.125	1	1	0	0
698	65	1	0	0	1	2	1	1	2	3	3	5	5	1	1	2	2	2	3	3	1	3	4	3	4	3	3	4	4	4	3	4	4	3	1	67.8571	25	66.6667	46.875	0	1	0	1
699	60	1	0	1	1	2	1	1	2	3	3	3	3	1	1	2	2	2	3	3	1	3	4	4	4	3	3	4	4	4	2	4	4	3	1	57.1429	25	58.3333	46.875	0	1	0	1
700	65	1	0	0	4	4	1	1	2	3	3	3	3	3	3	2	3	3	3	3	5	4	4	3	4	2	2	3	4	3	4	5	4	4	2	46.4286	41.6667	66.6667	75	1	1	0	0
703	61	1	0	1	1	2	2	1	2	3	3	3	3	2	2	2	3	3	3	3	2	3	3	3	3	3	3	3	4		3	2	3	4	2	50	33.3333	62.5	46.875	0	1	0	1
710	67	1	1	1	4	2	1	1	2	3	3	2	3	3	2	2	2	2	2	2	2	2	2	2	2	3	3	3	2	1	3	4	4	3	1	35.7143	29.1667	25	40.625	1	1	1	1
714	60	1	0	2	1	3	1	1	2	4	3	3	3	2	2	2	2	2	2	2	2	2	2	2	2	3	3	3	3	1	4	4	4	3	1	39.2857	25	41.6667	40.625	1	1	1	1
715	60	1	1	0	4	2	1	1	2	3	3	3	4	2	2	2	2	2	2	2	2	2	2	2	2	2	2	2	2	1	3	4	4	3	1	35.7143	20.8333	25	40.625	1	1	1	1
716	80	3	1	0	4	2	1	1	3	2	1	2	3	2	2	2	2	2	1	2	2	2	2	1	2	2	2	2	2	1	3	3	3	2	1	21.4286	20.8333	25	31.25	1	1	1	1
717	60	1	1	0	4	3	1	1	2	4	3	3	4	2	2	2	2	2	2	2	2	2	2	2	2	3	3	3	2	1	3	4	4	3	1	42.8571	25	25	40.625	1	1	1	1
718	60	1	1	0	4	2	1	1	2	4	3	3	3	2	2	2	2	2	2	2	2	2	2	2	2	3	3	3	2	1	3	4	4	3	1	39.2857	25	25	40.625	1	1	1	1
719	65	1	0	0	4	2	1	1	2	3	3	4	4	2	2	2	2	2	2	3	3	3	3	2	2	2	2	2	2	1	3	4	4	3	1	39.2857	25	25	50	1	1	1	0
720	70	2	1	1	4	2	1	1	2	2	2	3	3	2	2	2	3	3	2	2	2	2	2	2	2	2	2	2	3		3	4	4	3	1	32.1429	20.8333	50	46.875	1	1	0	1
721	70	2	0	0	4	2	2	3	3	3	3	3	4	2	2	2	2	2	2	2	2	2	2	2	2	2	2	2	2		3	4	4	3	1	35.7143	20.8333	37.5	40.625	1	1	1	1
723	80	3	0	0	4	1	2	3	3	2	2	3	3	2	2	2	2	2	1	1	2	2	2	2	2	2	2	3	3		3	4	3	3	1	28.5714	20.8333	50	37.5	1	1	0	1
724	61	1	0	0	1	1	1	1	2	3	3	5	5	2	2	2	2	2	3	2	1	4	4	4	4	3	4	4	4	3	3	4	4	4	1	75	29.1667	58.3333	53.125	0	1	0	0
727	74	2	0	0	4	3	2	1	2	3	3	3	4	2	2	2	2	2	2	2	2	2	2	2	2	2	3	3	3		3	4	3	3	2	39.2857	29.1667	50	37.5	1	1	0	1
728	80	3	0	0	4	2	2	1	2	3	3	2	3	2	2	2	2	2	2	2	3	3	3	2	2	3	3	3	2		3	4	4	3	1	35.7143	25	37.5	50	1	1	1	0
731	60	1	1	1	4	3	1	1	2	3	3	3	3	3	2	3	3	3	2	3	3	3	4	3	3	3	3	3	4	3	3	3	4	4	2	46.4286	41.6667	58.3333	59.375	1	1	0	0
733	80	3	1	1	4	2	1	1	2	3	3	2	2	2	2	1	3	2	1	3	2	3	4	2	2	2	2	3	4	2	3	1	3	4	2	21.4286	29.1667	50	43.75	1	1	0	1
734	65	1	0	0	4	2	2	1	2	3	3	3	3	2	2	2	3	3	3	3	2	3	2	2	3	2	2	3	4		3	1	3	4	2	39.2857	33.3333	62.5	40.625	1	1	0	1
736	70	2	1	0	4	4	1	1	2	3	3	3	3	2	3	2	3	3	2	3	4	3	4	2	2	2	2	4	4	3	3	4	4	4	2	32.1429	41.6667	58.3333	65.625	1	1	0	0
738	65	1	0	1	4	4	2	1	2	3	3	3	3	3	3	2	3	3	2	3	4	4	4	3	3	3	2	3	4		3	5	4	4	2	42.8571	41.6667	62.5	71.875	1	1	0	0
739	60	1	1	1	3	4	1	1	2	4	3	3	2	3	3	3	3	3	3	4	5	4	4	3	3	3	3	4	4	4	4	5	4	4	1	46.4286	50	75	75	1	0	0	0
740	65	1	0	0	1	1	1	1	3	2	2	3	3	2	2	2	3	2	2	3	2	4	2	2	2	2	2	2	4	3	4	2	2	3	2	32.1429	29.1667	66.6667	37.5	1	1	0	1
742	62	1	1	0	2	3	1	1	1	3	3	3	3	2	3	2	2	2	2	3	3	4	2	3	3	2	2	3	4	3	4	4	4	3	2	39.2857	37.5	66.6667	50	1	1	0	0
745	62	1	0	0	4	3	1	1	2	3	3	3	3	3	3	2	3	2	2	3	3	4	4	2	2	2	2	3	4	3	4	4	4	3	1	32.1429	37.5	66.6667	59.375	1	1	0	0
750	60	1	0	1	1	1	2	1	2	2	3	3	3	2	2	3	3	3	3	3	1	3	3	4	3	3	2	2	3		3	1	4	4	2	50	33.3333	50	43.75	0	1	0	1
751	80	3	1	0	4	2	1	1	2	3	3	3	3	3	3	2	3	3	2	3	2	3	4	2	2	2	2	3	3	3	3	2	3	4	2	32.1429	41.6667	50	50	1	1	0	0
756	62	1	0	1	1	2	1	1	2	3	3	5	5	2	2	2	2	3	3	2	1	4	4	4	4	3	3	4	4	4	3	4	4	2	1	71.4286	29.1667	66.6667	50	0	1	0	0
772	65	1	0	0	1	2	1	1	2	2	2	3	3	2	2	2	3	2	2	3	2	4	3	3	3	2	2	2	4	2	4	2	4	3	2	39.2857	29.1667	58.3333	46.875	1	1	0	1
773	60	1	0	1	1	3	1	1	2	4	4	4	4	3	3	3	3	3	3	3	3	4	2	3	3	3	3	4	4	3	4	4	4	3	1	57.1429	45.8333	66.6667	56.25	0	1	0	0
777	60	1	0	1	1	3	1	1	2	3	3	3	3	2	3	2	3	2	2	3	3	4	2	3	3	2	2	3	4	3	4	4	4	3	2	39.2857	37.5	66.6667	53.125	1	1	0	0
778	62	1	1	1	4	3	1	1	2	2	2	3	2	2	3	2	3	2	2	3	3	4	4	2	2	2	2	2	4	2	4	4	4	3	2	28.5714	33.3333	58.3333	59.375	1	1	0	0
780	70	2	1	0	4	1	2	1	2	3	3	3	3	2	3	2	2	2	2	2	2	3	3	2	2	2	2	2	2	3	3	4	3	3	1	32.1429	25	41.6667	43.75	1	1	1	1
781	62	1	0	1	1	1	1	1	2	3	3	3	4	2	3	2	2	2	3	3	2	3	3	3	4	3	3	4	4	3	4	4	4	4	1	57.1429	37.5	66.6667	50	0	1	0	0
783	75	2	1	0	4	2	2	1	2	3	3	3	3	2	3	2	2	2	2	2	2	3	3	2	2	2	2	2	4	3	3	4	3	3	1	32.1429	25	58.3333	43.75	1	1	0	1
784	72	2	1	0	4	2	2	1	2	3	3	3	3	2	3	2	2	2	2	2	2	3	3	2	2	2	2	2	4	3	3	4	4	4	1	32.1429	25	58.3333	50	1	1	0	0
785	75	2	1	0	4	1	2	1	2	2	3	3	3	2	3	2	2	2	2	3	2	3	3	2	2	2	2	2	4	1	4	4	3	3	1	32.1429	29.1667	50	43.75	1	1	0	1
786	75	2	1	0	4	1	2	1	2	3	3	3	3	2	3	2	2	2	2	2	2	3	3	2	2	2	2	2	4	1	4	4	4	4	1	32.1429	25	50	50	1	1	0	0
795	60	1	0	1	1	4	1	1	2	4	3	3	3	3	3	3	4	3	3	3	4	4	3	4	3	3	3	3	4	4	3	4	4	4	2	53.5714	45.8333	66.6667	68.75	0	1	0	0
797	70	2	0	1	1	3	1	1	2	3	3	3	3	2	3	3	3	2	2	3	3	4	4	3	3	2	2	3	4	2	4	4	4	3	1	39.2857	37.5	58.3333	59.375	1	1	0	0
798	75	2	1	2	3	4	1	1	2	3	3	3	3	2	4	3	3	2	2	3	4	4	5	2	2	2	2	3	4	2	4	4	4	3	1	32.1429	41.6667	58.3333	65.625	1	1	0	0
803	70	2	1	0	2	1	1	1	1	2	2	3	3	2	2	2	3	2	2	3	2	4	2	2	2	2	2	2	4	3	4	2	4	3	2	32.1429	29.1667	66.6667	43.75	1	1	0	1
804	70	2	1	0	3	2	1	1	2	2	2	3	3	2	2	2	3	2	2	3	2	4	2	2	2	2	2	2	4	2	4	2	4	3	2	32.1429	29.1667	58.3333	43.75	1	1	0	1
805	62	1	0	0	1	2	1	1	2	3	3	3	3	2	2	3	3	2	2	3	2	4	3	2	2	2	2	2	4	2	4	2	4	3	2	32.1429	33.3333	58.3333	46.875	1	1	0	1
806	60	1	0	0	1	3	1	1	2	4	4	4	4	3	3	3	3	3	3	3	3	4	3	3	4	3	3	4	4	4	4	4	4	3	1	60.7143	45.8333	75	59.375	0	1	0	0
807	60	1	0	1	1	2	1	1	2	2	2	3	3	2	2	3	3	2	3	3	2	4	3	3	3	3	3	3	4	3	4	2	4	3	2	50	37.5	66.6667	46.875	0	1	0	1
808	70	2	1	1	4	2	1	1	2	2	2	3	3	2	2	2	3	2	2	3	2	4	4	2	2	2	2	2	4	2	4	2	3	3	2	32.1429	29.1667	58.3333	46.875	1	1	0	1
814	60	1	1	0	2	2	2	1	2	2	2	3	3	2	2	3	3	2	3	3	2	4	3	2	2	2	2	2	4		4	2	3	2	2	35.7143	33.3333	75	40.625	1	1	0	1
815	65	1	1	2	3	3	1	1	2	3	3	3	3	3	3	2	3	2	3	3	3	4	4	3	2	2	2	3	4	3	4	4	4	3	2	39.2857	41.6667	66.6667	59.375	1	1	0	0
822	70	2	1	1	4	3	1	1	2	3	3	2	3	2	2	2	2	2	2	2	2	2	2	2	2	2	2	2	2	1	3	3	4	3	1	28.5714	20.8333	25	37.5	1	1	1	1
825	65	1	1	1	2	4	1	1	1	3	3	3	3	3	3	3	3	3	4	3	4	4	3	4	4	3	4	4	4	4	4	5	4	4	2	64.2857	50	75	68.75	0	0	0	0
829	60	1	0	1	1	3	2	1	2	3	3	3	3	3	3	3	3	3	3	3	2	3	3	4	3	3	3	3	4		3	1	4	4	2	53.5714	45.8333	62.5	46.875	0	1	0	1
830	65	1	0	0	1	3	1	1	2	3	3	3	3	3	3	3	3	3	3	3	2	4	3	4	4	3	3	3	4	3	4	1	4	4	2	57.1429	45.8333	66.6667	50	0	1	0	0
833	70	2	1	0	2	3	1	1	2	3	3	3	3	3	3	3	3	3	2	3	2	4	3	3	3	2	3	3	4	3	3	2	4	3	2	42.8571	45.8333	58.3333	50	1	1	0	0
834	60	1	0	1	1	4	1	1	2	4	4	3	3	4	3	3	4	3	3	4	4	4	4	4	3	3	3	4	4	4	3	4	4	4	2	53.5714	58.3333	66.6667	71.875	0	0	0	0
837	60	1	0	0	1	3	1	1	3	4	3	3	3	3	3	3	3	3	3	3	1	4	3	3	3	3	3	3	3	2	3	2	4	4	2	50	45.8333	41.6667	50	0	1	1	0
838	65	1	1	1	2	4	1	1	1	4	4	3	3	3	4	3	4	3	3	4	4	4	3	4	3	3	4	4	5	4	4	5	4	4	2	57.1429	58.3333	83.3333	71.875	0	0	0	0
839	65	1	1	0	4	4	1	1	2	3	3	3	3	3	3	3	3	3	3	3	4	4	4	3	3	3	2	3	4	3	4	4	4	4	2	46.4286	45.8333	66.6667	68.75	1	1	0	0
843	70	2	0	0	4	1	2	1	2	2	2	3	3	2	2	1	1	1	3	3	1	4	4	3	4	3	3	4	4		3	4	4	2	1	53.5714	29.1667	62.5	40.625	0	1	0	1
848	60	1	0	0	1	2	1	1	2	2	2	3	4	1	1	2	2	2	3	2	1	3	4	3	4	3	3	3	4	4	3	4	3	2	1	57.1429	16.6667	66.6667	40.625	0	1	0	1
851	85	3	1	0	4	4	2	1	2	3	3	2	2	3	3	1	3	2	1	3	4	3	5	2	3	2	3	1	4		3	5	4	4	2	28.5714	29.1667	62.5	68.75	1	1	0	0
853	62	1	1	1	2	2	1	1	1	2	3	5	5	1	1	2	2	2	3	3	1	4	4	4	4	3	3	4	4	3	3	4	4	2	1	71.4286	25	58.3333	46.875	0	1	0	1
857	75	2	0	0	4	1	2	1	2	1	2	3	3	1	1	1	1	1	3	3	1	3	4	3	4	2	2	3	3		2	3	3	3	1	46.4286	16.6667	37.5	34.375	1	1	1	1
858	75	2	1	0	4	1	2	1	2	2	2	3	3	1	1	1	1	1	2	3	1	4	5	3	4	2	2	2	3		2	4	3	3	1	42.8571	12.5	37.5	43.75	1	1	1	1
859	60	1	1	1	2	3	1	1	1	3	3	5	5	2	2	2	2	2	3	3	2	4	4	4	4	3	4	4	4	3	3	4	4	3	1	75	33.3333	58.3333	53.125	0	1	0	0
865	75	2	0	0	4	2	2	1	2	2	2	1	2	3	2	2	2	2	1	2	2	2	2	2	2	3	3	3	2		3	4	4	3	1	25	29.1667	37.5	40.625	1	1	1	1
866	60	1	1	0	4	2	1	1	2	4	3	4	4	2	2	2	2	2	2	2	3	3	3	2	2	3	3	3	3	1	3	4	4	3	1	46.4286	25	33.3333	50	1	1	1	0
867	60	1	0	0	1	3	1	1	2	3	3	2	4	2	2	2	2	2	2	2	2	4	4	2	2	2	3	3	2	1	3	4	3	3	1	35.7143	25	25	50	1	1	1	0
869	72	2	0	0	4	2	2	1	2	3	3	2	3	3	2	2	2	2	2	2	3	3	3	2	2	2	3	3	2	1	3	4	4	3	1	32.1429	29.1667	25	50	1	1	1	0
873	64	1	0	1	4	2	2	1	3	2	2	3	3	1	1	2	2	2	3	3	1	4	4	4	4	3	3	4	4		3	4	4	3	1	57.1429	25	62.5	50	0	1	0	0
874	60	1	1	1	2	2	1	1	1	3	3	5	5	2	2	2	2	2	3	3	1	3	4	4	4	3	3	4	4	3	3	4	4	4	1	71.4286	33.3333	58.3333	50	0	1	0	0
875	71	2	1	1	4	2	1	1	2	2	2	4	4	2	2	2	2	2	3	3	1	4	4	4	4	3	3	4	4	3	3	4	4	2	1	64.2857	33.3333	58.3333	46.875	0	1	0	1
877	70	2	1	0	4	2	2	1	3	2	2	3	3	1	1	2	2	2	3	3	1	4	4	4	4	3	3	4	4		3	4	4	3	1	57.1429	25	62.5	50	0	1	0	0
878	62	1	0	1	1	1	1	1	2	3	3	5	5	2	2	2	2	2	3	3	2	4	4	4	4	3	3	4	4	3	3	3	4	3	1	71.4286	33.3333	58.3333	50	0	1	0	0
879	60	1	0	1	1	1	1	1	2	3	3	4	4	2	2	2	2	2	3	3	3	4	4	4	4	3	4	4	4	3	3	4	4	2	1	67.8571	33.3333	58.3333	53.125	0	1	0	0
880	72	2	1	1	4	3	1	1	2	3	3	4	4	2	2	2	2	2	3	3	3	4	5	3	4	3	3	4	4	3	3	4	4	2	1	60.7143	33.3333	58.3333	56.25	0	1	0	0
884	70	2	0	0	4	1	2	1	3	2	2	3	3	1	1	1	1	2	3	3	1	3	4	4	4	3	3	4	4		3	4	4	2	1	57.1429	20.8333	62.5	40.625	0	1	0	1
885	60	1	0	1	4	1	2	1	2	3	3	5	5	2	2	2	2	2	3	3	1	4	4	4	4	3	3	4	4		3	4	4	2	1	71.4286	33.3333	62.5	46.875	0	1	0	1
892	60	1	1	2	2	4	1	1	1	3	3	5	5	2	2	2	2	2	3	3	4	4	4	4	4	3	3	4	4	4	3	4	4	4	1	71.4286	33.3333	66.6667	62.5	0	1	0	0
894	70	2	1	1	4	3	1	1	2	3	3	4	4	2	2	2	2	2	3	3	2	4	4	3	4	3	3	3	4	3	3	4	4	3	1	60.7143	29.1667	58.3333	53.125	0	1	0	0
901	70	2	1	0	4	2	1	1	2	3	3	2	3	2	2	2	2	2	2	2	2	2	2	2	2	3	3	3	1	1	3	4	4	3	1	35.7143	25	16.6667	40.625	1	1	1	1
903	60	1	1	0	2	2	1	1	1	4	3	2	3	2	2	2	2	2	2	2	3	3	3	2	3	3	3	3	2	1	3	4	4	3	1	39.2857	25	25	50	1	1	1	0
908	61	1	1	1	2	1	1	1	2	3	3	3	3	2	3	2	2	2	2	3	2	3	3	3	3	2	2	2	4		3	4	3	3	1	39.2857	29.1667	62.5	43.75	1	1	0	1
921	82	3	1	0	4	1	2	1	2	2	2	3	3	2	3	2	2	2	2	3	2	3	3	2	2	2	2	2	4		4	4	3	3	1	32.1429	29.1667	75	43.75	1	1	0	1
925	72	2	0	0	4	2	2	1	2	3	3	3	3	2	3	2	2	2	2	3	2	3	3	2	2	2	2	2	4		4	4	3	3	1	32.1429	29.1667	75	43.75	1	1	0	1
932	75	2	1	1	4	3	2	1	2	3	3	3	3	2	3	2	2	2	2	3	3	3	3	2	2	2	2	2	4		3	4	3	3	1	32.1429	29.1667	62.5	46.875	1	1	0	1
933	62	1	0	0	1	1	2	1	2	3	3	4	4	2	2	2	3	3	3	3	2	3	3	3	3	3	3	3	4		3	4	3	3	1	57.1429	29.1667	62.5	50	0	1	0	0
934	75	2	0	1	1	2	2	1	3	3	3	3	3	2	3	2	2	2	2	3	2	3	3	2	2	2	2	2	4		4	4	4	3	1	32.1429	29.1667	75	46.875	1	1	0	1
935	65	1	0	0	1	1	2	1	2	3	3	3	3	2	3	2	2	2	2	3	2	3	3	2	2	2	2	2	4		3	4	3	4	1	32.1429	29.1667	62.5	46.875	1	1	0	1
936	65	1	0	0	1	1	2	1	2	3	3	3	3	2	3	2	2	2	2	3	1	3	3	2	2	2	2	4	4		3	4	3	3	1	32.1429	37.5	62.5	40.625	1	1	0	1
937	65	1	0	0	1	1	2	1	2	3	3	4	4	2	2	3	3	3	3	3	2	3	3	3	3	3	3	4	4		4	4	3	3	1	57.1429	37.5	75	50	0	1	0	0
938	65	1	0	0	1	2	2	1	2	3	3	3	3	2	3	2	2	2	2	3	2	3	3	2	2	2	2	4	4		4	4	4	3	1	32.1429	37.5	75	46.875	1	1	0	1
939	75	2	1	1	4	2	2	1	2	3	3	3	3	2	3	2	2	2	2	3	2	3	3	2	2	2	2	2	4		4	4	3	3	1	32.1429	29.1667	75	43.75	1	1	0	1
940	62	1	1	1	4	3	1	1	2	3	3	3	3	2	3	2	2	2	2	3	3	3	3	2	2	2	2	2	4	3	3	4	3	3	1	32.1429	29.1667	58.3333	46.875	1	1	0	1
941	60	1	0	1	1	1	2	1	2	3	3	4	4	2	3	2	2	3	3	3	2	3	3	3	3	3	3	4	4		3	4	3	3	1	57.1429	37.5	62.5	46.875	0	1	0	1
942	61	1	0	1	1	1	2	1	2	3	3	3	3	2	3	2	2	2	2	3	2	3	3	2	2	2	2	4	4		4	4	3	3	1	32.1429	37.5	75	43.75	1	1	0	1
952	61	1	1	1	2	2	1	1	1	4	4	4	4	3	4	4	4	3	3	3	3	3	2	2	2	3	3	4	4	4	2	4	3	4	2	50	58.3333	58.3333	56.25	0	0	0	0
953	75	2	1	2	2	4	1	1	1	3	4	4	4	3	3	4	4	3	3	3	4	3	3	4	4	3	3	4	3	4	3	3	3	4	3	64.2857	58.3333	58.3333	59.375	0	0	0	0
954	63	1	1	1	2	3	1	1	1	3	4	3	4	3	4	4	4	3	3	3	3	3	4	3	3	3	3	2	3	4	2	3	3	3	2	53.5714	50	50	56.25	0	0	0	0
956	60	1	1	0	3	1	1	1	3	2	2	5	2	4	1	1	2	2	1	2	1	1	1	2	4	2	2	2	1	2	2	2	2	2	3	39.2857	29.1667	16.6667	15.625	1	1	1	1
957	67	1	0	0	4	1	2	1	2	3	2	3	3	4	3	2	4	2	2	3	1	2	3	3	4	2	3	4	3		2	2	3	3	2	46.4286	50	37.5	37.5	1	0	1	1
958	78	2	0	0	4	2	2	1	2	3	3	4	4	3	3	4	5	2	2	3	2	3	3	3	4	3	4	3	4		3	4	3	4	2	60.7143	50	62.5	56.25	0	0	0	0
959	61	1	0	1	1	2	1	1	2	3	2	4	3	4	3	3	4	3	2	3	2	3	3	3	2	3	3	4	3	4	4	3	2	3	3	46.4286	58.3333	66.6667	46.875	1	0	0	1
971	72	2	1	0	2	3	1	1	2	3	3	3	3	2	2	3	4	2	3	3	2	4	3	4	2	3	3	4	3	3	4	3	3	4	2	50	41.6667	58.3333	53.125	0	1	0	0
972	78	2	1	0	2	2	1	1	2	3	2	3	3	2	2	2	3	2	1	3	2	4	3	4	3	2	2	3	4	3	2	3	2	4	2	39.2857	33.3333	50	46.875	1	1	0	1
975	69	1	0	0	1	2	2	1	2	3	3	3	4	4	4	4	4	3	3	3	2	3	3	3	3	4	3	3	4		3	4	3	3	2	57.1429	58.3333	62.5	53.125	0	0	0	0
976	72	2	0	0	1	2	2	1	2	3	4	3	3	2	3	3	4	3	2	3	2	3	4	3	2	3	3	4	3		2	3	3	4	2	42.8571	45.8333	37.5	56.25	1	1	1	0
977	61	1	0	1	1	1	2	1	2	3	4	3	3	3	4	3	4	3	3	3	2	3	3	3	2	3	4	3	4		4	2	3	4	2	50	50	75	50	0	0	0	0
978	80	3	0	0	4	2	2	1	2	3	3	4	4	3	2	3	4	3	3	3	4	4	5	4	3	2	2	3	4		1	4	3	4	2	53.5714	41.6667	37.5	71.875	0	1	1	0
980	60	1	1	1	2	1	1	1	2	3	2	4	3	2	2	2	1	2	2	2	2	1	2	3	4	3	3	3	2	3	2	2	1	2	3	53.5714	33.3333	33.3333	15.625	0	1	1	1
981	60	1	1	2	2	3	1	1	2	3	2	3	3	3	3	2	3	1	1	1	3	2	2	3	4	3	3	4	4	3	2	4	2	2	3	46.4286	41.6667	50	34.375	1	1	0	1
983	60	1	0	0	1	2	1	1	2	3	1	3	3	3	3	2	2	2	2	2	1	2	1	3	4	1	1	1	2	2	1	2	3	2	3	35.7143	33.3333	16.6667	21.875	1	1	1	1
989	73	2	0	0	1	1	2	1	2	3	2	3	4	1	2	3	3	2	3	3	2	4	3	4	1	3	2	3	4		1	3	3	4	2	46.4286	33.3333	37.5	50	1	1	1	0
990	74	2	0	0	4	3	2	1	2	3	3	4	4	2	1	3	3	2	3	3	4	4	3	4	3	3	3	3	4		2	4	3	4	2	60.7143	33.3333	50	59.375	0	1	0	0
993	61	1	1	1	2	1	1	1	1	2	2	2	3	3	3	2	5	3	3	3	1	2	3	3	2	3	3	2	3	2	2	3	3	3	4	42.8571	45.8333	33.3333	46.875	1	1	1	1
994	92	3	1	1	4	3	1	1	2	4	3	4	3	4	3	4	4	3	2	3	2	3	4	3	4	3	3	4	3	3	4	4	3	3	2	53.5714	58.3333	58.3333	56.25	0	0	0	0
995	72	2	0	0	4	3	2	1	2	3	3	2	3	4	3	2	3	3	2	3	2	3	4	2	2	3	2	3	3		3	4	3	3	3	32.1429	50	50	53.125	1	0	0	0
996	100	3	0	0	3	1	2	1	2	2	2	3	3	4	2	3	2	4	1	1	1	3	1	1	1	1	2	2	1	2	1	2	3	2	3	17.8571	37.5	8.33333	31.25	1	1	1	1
998	60	1	0	0	1	1	2	1	2	2	3	4	3	2	2	3	2	3	1	2	2	3	3	3	3	2	2	3	2	2	2	4	3	3	3	39.2857	37.5	25	46.875	1	1	1	1
999	75	2	0	0	2	1	2	3	2	3	3	4	5	2	2	2	2	3	3	2	2	2	1	2	4	3	3	3	3	2	2	2	3	2	2	60.7143	29.1667	33.3333	28.125	0	1	1	1
1003	70	2	0	0	1	1	2	1	2	4	3	3	3	2	2	2	2	2	1	2	2	2	1	4	4	3	3	3	3	1	2	2	3	2	2	50	29.1667	25	25	0	1	1	1
1004	77	2	1	0	4	1	1	1	2	2	2	2	2	4	2	1	2	2	1	2	2	2	5	1	1	2	2	2	2	2	2	2	1	2	1	14.2857	25	25	31.25	1	1	1	1
1005	65	1	1	0	2	1	1	3	1	4	4	5	4	2	2	3	2	3	1	2	2	2	5	5	4	3	4	4	4	2	3	4	2	3	3	67.8571	41.6667	50	46.875	0	1	0	1
1008	60	1	0	0	1	1	2	1	2	2	3	4	3	2	2	3	2	3	2	3	2	2	2	2	4	3	4	4	3	2	2	3	3	2	3	53.5714	45.8333	33.3333	34.375	0	1	1	1
1009	70	2	0	0	4	3	2	1	2	2	2	4	3	3	2	2	2	3	2	3	2	2	3	2	4	3	2	2	3	2	1	2	2	3	2	46.4286	33.3333	25	34.375	1	1	1	1
1011	80	3	0	0	4	1	2	1	2	2	2	3	3	4	2	2	2	1	1	2	2	2	3	1	4	2	2	3	2	2	3	2	1	2	2	32.1429	37.5	33.3333	21.875	1	1	1	1
1020	67	1	1	1	2	3	1	1	1	3	3	4	4	2	1	4	3	3	3	3	2	4	2	4	3	3	3	4	3	3	2	2	2	1	2	60.7143	41.6667	41.6667	34.375	0	1	1	1
1021	63	1	1	1	3	3	1	1	2	3	4	4	4	3	2	4	3	2	3	3	2	4	2	4	3	3	3	4	3	3	2	4	2	1	2	60.7143	50	41.6667	37.5	0	0	1	1
1022	67	1	0	1	1	3	1	1	2	3	3	4	3	2	2	4	3	2	2	3	4	4	2	4	2	3	3	4	3	4	3	4	2	2	2	50	45.8333	58.3333	46.875	0	1	0	1
1023	68	1	0	1	4	3	2	1	2	3	3	4	4	2	2	3	3	3	3	3	2	4	2	3	3	3	2	3	4		2	3	2	2	2	53.5714	37.5	50	40.625	0	1	0	1
1026	100	3	0	0	4	4	2	1	2	1	2	3	2	3	3	2	3	2	1	2	3	2	5	1	4	5	2	3	4	2	2	4	4	2	3	39.2857	41.6667	41.6667	53.125	1	1	1	0
1027	70	2	1	0	2	1	1	1	2	1	3	3	3	2	2	2	3	2	2	3	1	2	4	4	4	3	3	3	2	4	1	3	4	2	2	53.5714	33.3333	33.3333	40.625	0	1	1	1
1028	60	1	1	1	2	1	1	1	3	2	2	4	3	4	2	1	3	1	3	5	1	4	3	2	4	1	1	1	3	4	3	4	1	2	3	39.2857	41.6667	58.3333	34.375	1	1	0	1
1039	65	1	0	1	1	1	1	1	2	3	1	2	2	3	2	1	3	1	1	1	3	2	2	2	4	2	2	3	3	3	2	4	4	2	3	28.5714	29.1667	41.6667	40.625	1	1	1	1
1040	70	2	0	0	1	1	1	1	2	3	1	2	2	2	2	2	4	1	1	2	1	3	3	1	4	1	2	1	1	1	3	2	1	1	1	21.4286	16.6667	16.6667	25	1	1	1	1
1041	67	1	1	2	2	3	1	1	2	4	3	3	2	4	4	4	4	1	3	2	2	4	2	3	4	3	3	2	3	3	3	3	2	2	3	50	54.1667	50	37.5	0	0	0	1
1043	60	1	1	0	3	1	1	2	1	3	1	2	2	2	2	4	3	1	1	2	1	3	3	1	4	1	2	1	1	1	3	2	1	1	1	21.4286	25	16.6667	21.875	1	1	1	1
1044	89	3	0	2	1	3	1	1	2	4	5	3	4	3	4	2	4	3	3	4	2	3	1	3	4	3	4	4	5	4	3	4	4	2	3	60.7143	58.3333	75	46.875	0	0	0	1
1051	81	3	1	1	2	1	1	1	2	3	1	2	2	2	2	1	3	1	1	2	1	3	3	1	4	1	2	1	1	1	3	2	1	1	1	21.4286	12.5	16.6667	21.875	1	1	1	1
1054	75	2	1	0	2	1	1	1	1	3	3	3	2	2	2	1	1	1	1	2	1	2	2	1	4	3	1	3	3	3	3	1	1	1	2	28.5714	25	50	6.25	1	1	0	1
1056	60	1	0	0	1	1	1	1	1	4	3	3	2	4	4	5	2	5	3	2	2	4	3	3	4	3	2	4	3	3	3	3	4	2	3	46.4286	66.6667	50	53.125	1	0	0	0
1057	60	1	0	0	1	1	1	1	2	3	4	3	4	2	2	3	2	3	2	4	2	2	1	3	4	3	1	2	2	3	3	1	1	2	3	46.4286	41.6667	41.6667	18.75	1	1	1	1
1059	65	1	0	1	1	4	1	1	2	1	1	3	2	2	2	2	2	3	1	3	2	2	3	2	4	2	2	2	1	3	2	4	4	2	3	32.1429	33.3333	25	43.75	1	1	1	1
1060	60	1	0	1	1	4	1	1	2	1	1	3	3	3	2	3	2	2	3	2	2	3	4	1	4	2	2	2	1	3	2	4	3	2	3	39.2857	37.5	25	43.75	1	1	1	1
1067	60	1	0	1	1	3	1	1	2	4	3	3	3	4	2	2	3	2	3	2	2	2	5	3	4	2	3	4	3	2	2	4	2	2	3	50	45.8333	33.3333	43.75	0	1	1	1
1068	85	3	1	0	4	3	1	1	2	2	2	3	2	3	2	2	2	1	1	2	2	2	4	1	4	2	2	3	3	2	1	4	3	2	3	28.5714	37.5	25	37.5	1	1	1	1
1070	60	1	1	1	2	1	1	1	2	1	2	3	4	3	2	2	1	1	1	2	1	2	2	2	4	3	5	4	3	3	2	2	3	3	2	53.5714	37.5	41.6667	21.875	0	1	1	1
1071	65	1	1	1	2	3	1	1	2	1	1	2	2	3	2	2	2	1	1	1	1	2	1	2	2	1	1	3	2	2	3	2	1	2	3	14.2857	33.3333	33.3333	12.5	1	1	1	1
1074	75	2	0	1	1	2	2	1	2	4	2	3	3	3	3	3	3	2	3	3	3	2	5	3	4	3	3	3	3	3	2	4	4	2	3	53.5714	50	41.6667	53.125	0	0	1	0
1095	80	3	0	0	4	3	2	1	2	4	3	3	3	4	3	3	5	3	2	3	3	3	3	4	4	3	3	4	3		2	3	3	4	2	53.5714	54.1667	37.5	59.375	0	0	1	0
1096	61	1	0	0	4	1	2	1	2	3	4	4	3	3	4	4	4	3	3	3	2	3	2	3	3	3	4	3	4		3	4	3	3	2	57.1429	54.1667	62.5	50	0	0	0	0
1099	63	1	0	2	1	2	2	1	2	3	3	4	4	3	2	4	3	2	3	3	2	4	2	4	4	3	3	3	4		2	2	2	3	2	64.2857	45.8333	50	37.5	0	1	0	1
1100	81	3	1	1	4	3	1	1	2	3	3	4	4	2	2	3	3	3	2	3	2	4	2	4	5	3	2	3	3	3	2	3	2	3	2	60.7143	37.5	41.6667	43.75	0	1	1	1
1101	65	1	1	0	2	1	1	1	1	2	2	3	2	2	1	1	1	4	1	1	2	1	2	1	2	4	2	3	3	2	3	2	2	3	3	28.5714	20.8333	41.6667	28.125	1	1	1	1
1111	61	1	1	1	2	3	1	1	2	3	4	4	4	4	4	3	3	2	3	3	4	3	3	4	2	3	3	3	4	4	3	4	3	3	3	57.1429	58.3333	66.6667	53.125	0	0	0	0
1112	68	1	1	2	3	3	1	1	2	3	4	4	4	4	4	3	4	4	3	3	4	4	4	4	4	3	4	3	4	3	4	4	4	3	3	67.8571	58.3333	66.6667	71.875	0	0	0	0
1113	68	1	1	1	4	3	1	1	2	3	4	4	4	4	4	3	4	3	1	2	4	4	4	4	3	2	2	4	4	3	4	4	3	4	3	46.4286	58.3333	66.6667	68.75	1	0	0	0
1114	60	1	0	0	1	3	2	1	2	3	4	4	4	4	4	4	3	3	3	4	3	4	3	4	4	3	3	4	4	3	4	4	3	4	3	64.2857	70.8333	66.6667	59.375	0	0	0	0
1115	63	1	1	1	4	3	1	1	1	3	4	5	4	3	4	3	4	3	3	3	4	3	4	4	3	3	3	4	4	3	4	3	4	4	3	64.2857	58.3333	66.6667	65.625	0	0	0	0
1116	70	2	0	0	4	2	2	1	2	3	3	2	3	4	4	3	3	2	2	2	2	3	4	2	4	1	1	2	3	3	3	3	3	4	3	28.5714	50	50	50	1	0	0	0
1128	63	1	0	0	3	2	1	1	1	3	3	4	4	2	1	2	3	3	3	3	1	3	2	4	3	3	3	4	4	3	1	2	3	4	2	60.7143	33.3333	41.6667	40.625	0	1	1	1
1129	65	1	1	2	2	3	1	1	1	3	4	3	4	3	3	4	2	3	3	3	3	4	2	3	4	3	3	4	3	4	3	4	3	4	3	57.1429	58.3333	58.3333	53.125	0	0	0	0
1130	65	1	1	0	2	1	1	1	1	3	3	4	4	3	3	3	2	3	3	2	2	3	3	3	2	3	3	4	3	4	2	2	4	3	2	53.5714	45.8333	50	43.75	0	1	0	1
1131	60	1	1	0	2	1	1	1	1	2	2	3	3	3	2	3	2	2	3	2	2	3	3	2	4	3	3	2	3	2	3	2	3	3	2	50	33.3333	41.6667	37.5	0	1	1	1
1132	70	2	1	2	4	3	1	1	2	3	4	4	4	3	4	4	4	3	3	3	3	3	4	3	4	3	3	3	3	4	3	4	3	4	2	60.7143	54.1667	58.3333	62.5	0	0	0	0
1133	86	3	1	0	4	2	1	1	2	3	3	4	4	3	2	3	4	3	3	3	2	4	5	4	4	3	3	4	3	3	2	4	3	4	2	64.2857	45.8333	41.6667	65.625	0	1	1	0
1134	66	1	1	0	4	2	1	1	2	3	4	4	4	2	1	3	4	3	3	3	2	4	3	4	5	3	3	4	4	3	2	3	3	4	2	67.8571	37.5	50	56.25	0	1	0	0
1135	61	1	1	1	2	2	1	1	1	4	4	4	4	3	3	3	4	4	3	3	2	4	3	4	4	3	3	4	4	3	2	4	3	4	2	64.2857	50	50	62.5	0	0	0	0
1146	70	2	0	0	4	3	2	1	2	3	3	4	4	3	2	3	3	3	2	3	2	3	3	4	3	2	2	3	3		1	3	2	3	2	50	41.6667	25	43.75	0	1	1	1
1147	68	1	0	0	1	3	1	1	2	3	3	4	4	2	1	3	4	3	3	3	2	4	2	4	3	3	3	3	4	3	2	3	2	3	2	60.7143	33.3333	50	46.875	0	1	0	1
1150	60	1	1	2	2	3	1	1	2	4	3	3	4	2	3	3	2	2	2	3	3	2	1	3	4	3	3	4	4	3	3	4	4	2	3	53.5714	50	58.3333	37.5	0	0	0	1
1151	61	1	0	1	1	2	1	1	2	3	3	4	4	3	2	4	3	3	3	3	3	4	2	4	2	3	3	4	3	3	2	3	2	3	2	57.1429	50	41.6667	46.875	0	0	1	1
1152	63	1	0	1	1	2	2	1	2	3	3	4	4	3	2	4	3	3	3	3	2	4	2	4	4	3	3	3	4		2	3	2	3	2	64.2857	45.8333	50	43.75	0	1	0	1
1154	63	1	1	1	3	1	1	1	2	3	4	4	4	3	2	4	3	2	3	3	2	4	2	4	4	3	3	3	4	3	2	2	2	3	2	64.2857	45.8333	50	37.5	0	1	0	1
1155	78	2	1	1	4	3	1	1	2	3	2	4	3	2	2	3	3	2	3	3	2	4	2	3	4	2	3	4	3	2	2	3	2	3	2	53.5714	41.6667	33.3333	40.625	0	1	1	1
1162	72	2	0	0	4	2	2	1	2	3	4	4	4	2	1	3	3	3	3	3	1	4	5	4	4	3	3	4	3		2	3	3	4	2	64.2857	37.5	37.5	56.25	0	1	1	0
1163	80	3	1	0	4	1	1	1	2	1	1	5	2	3	1	1	2	1	1	2	1	1	1	3	1	2	2	2	1	1	2	2	2	2	1	32.1429	16.6667	8.33333	12.5	1	1	1	1
1164	76	2	1	1	4	1	1	1	2	4	2	3	3	2	2	1	2	2	1	2	2	1	2	2	2	3	3	2	2	2	1	2	1	2	2	35.7143	20.8333	16.6667	18.75	1	1	1	1
1165	60	1	1	0	2	3	1	1	1	3	3	5	4	3	3	3	3	2	1	2	2	2	5	3	4	3	4	4	3	2	1	4	4	2	3	60.7143	50	25	50	0	0	1	0
1171	60	1	0	0	4	1	2	1	2	1	1	3	3	3	2	1	2	1	1	2	2	1	5	3	4	2	2	3	3	2	2	2	3	2	3	39.2857	33.3333	33.3333	31.25	1	1	1	1
1172	60	1	0	0	1	1	2	1	2	1	4	4	4	3	2	1	2	3	2	2	2	2	3	3	4	3	4	4	3	2	2	2	4	2	3	60.7143	37.5	33.3333	37.5	0	1	1	1
1173	75	2	1	0	2	2	1	1	2	3	2	4	3	2	1	2	2	1	1	2	1	2	1	3	4	3	2	2	2	2	3	2	2	2	3	46.4286	25	33.3333	15.625	1	1	1	1
1174	70	2	0	0	3	1	2	1	2	1	1	2	2	4	2	1	1	3	1	1	2	2	3	1	1	3	2	2	2	2	3	2	2	2	3	17.8571	29.1667	33.3333	28.125	1	1	1	1
1176	60	1	1	0	2	1	1	1	1	3	1	3	3	3	2	2	3	1	3	3	2	2	3	2	4	3	2	2	2	3	3	2	2	2	3	46.4286	37.5	41.6667	28.125	1	1	1	1
1178	60	1	0	1	1	2	1	1	2	1	2	4	4	2	3	2	2	2	2	3	2	2	3	3	4	3	3	3	3	2	1	2	3	2	3	57.1429	41.6667	25	31.25	0	1	1	1
1179	65	1	1	1	2	1	1	1	1	1	1	4	4	3	2	3	2	3	2	2	2	3	2	3	4	3	3	4	3	4	2	2	3	2	3	57.1429	45.8333	50	34.375	0	1	0	1
1181	65	1	0	0	1	1	2	3	1	3	2	4	3	3	2	2	3	3	1	2	1	1	1	2	4	3	3	3	2	2	3	2	3	2	3	46.4286	37.5	33.3333	25	1	1	1	1
1183	60	1	1	2	2	4	1	1	1	4	4	3	3	2	3	3	2	3	2	2	3	2	3	4	4	4	3	4	4	4	4	4	3	2	3	57.1429	45.8333	75	43.75	0	1	0	1
1185	61	1	0	0	1	2	2	1	2	3	3	4	4	2	1	4	3	3	3	3	2	4	2	4	3	3	3	2	4		2	3	2	4	2	60.7143	33.3333	50	46.875	0	1	0	1
1186	62	1	0	1	1	3	2	1	2	3	3	4	4	2	3	4	3	3	3	3	3	4	3	4	3	3	2	4	4		1	4	2	3	2	57.1429	50	37.5	53.125	0	0	1	0
1190	62	1	0	1	1	3	2	1	2	3	3	4	4	2	1	3	3	3	3	3	3	4	2	4	3	3	3	4	3		2	3	2	3	2	60.7143	37.5	37.5	46.875	0	1	1	1
1199	60	1	1	1	2	1	1	1	2	2	4	4	3	2	3	3	2	2	2	2	2	3	2	4	4	3	3	3	3	2	2	2	4	2	3	57.1429	41.6667	33.3333	34.375	0	1	1	1
1200	80	3	0	0	3	1	2	1	2	1	2	5	3	1	2	1	1	1	2	1	1	2	2	1	1	1	2	1	1	2	3	2	2	2	3	28.5714	12.5	25	15.625	1	1	1	1
1203	60	1	1	1	2	2	1	1	1	2	4	4	4	2	2	3	2	2	2	2	2	1	1	3	4	3	3	4	3	2	3	2	4	2	3	57.1429	41.6667	41.6667	25	0	1	1	1
1205	60	1	0	0	1	2	1	1	2	2	2	5	4	3	3	2	3	2	2	1	1	2	5	3	4	4	1	2	3	2	3	2	3	2	3	57.1429	33.3333	41.6667	37.5	0	1	1	1
1210	70	2	0	1	4	2	2	1	2	4	4	3	3	4	4	3	4	3	3	4	2	2	4	3	3	4	3	3	4		3	4	2	3	2	53.5714	58.3333	62.5	50	0	0	0	0
1211	61	1	0	0	1	2	2	1	2	3	4	4	4	4	4	4	5	3	3	3	2	2	2	3	3	4	2	2	3		2	4	3	4	3	57.1429	58.3333	37.5	53.125	0	0	1	0
1223	71	2	1	0	4	1	2	1	2	4	2	2	2	4	4	3	4	2	2	3	1	2	4	4	4	3	3	3	4		3	4	3	4	3	46.4286	58.3333	62.5	50	1	0	0	0
1224	60	1	1	0	2	1	1	1	1	2	2	3	3	4	3	4	4	3	3	3	1	2	4	3	2	3	2	3	3	4	2	2	3	4	2	42.8571	54.1667	50	46.875	1	0	0	1
1225	78	2	1	1	4	2	1	1	2	4	4	3	3	4	3	2	5	3	2	3	2	3	4	3	4	2	3	4	3	4	2	3	3	4	3	46.4286	54.1667	50	59.375	1	0	0	0
1251	65	1	0	0	1	3	2	1	2	3	4	4	3	3	4	4	4	3	4	3	3	4	4	3	4	3	4	4	4	3	3	4	4	3	3	64.2857	62.5	58.3333	65.625	0	0	0	0
1252	65	1	0	0	4	3	2	1	2	3	3	4	3	4	3	4	3	3	3	4	4	4	4	4	4	4	3	3	4	3	3	4	4	4	3	64.2857	62.5	58.3333	68.75	0	0	0	0
1253	78	2	0	2	3	3	1	1	2	3	4	4	3	4	4	3	4	4	3	3	4	4	4	4	4	3	3	4	4	3	4	4	4	4	3	60.7143	62.5	66.6667	75	0	0	0	0
1254	60	1	1	2	2	3	1	1	1	4	2	3	2	4	4	4	4	4	3	3	4	4	4	4	4	4	4	4	4	4	3	4	3	4	3	60.7143	66.6667	66.6667	71.875	0	0	0	0
1260	85	3	0	0	4	2	2	1	2	3	3	2	3	3	3	2	3	2	3	2	3	3	3	3	4	3	4	3	3	3	4	3	3	3	3	53.5714	41.6667	58.3333	46.875	0	1	0	1
1261	62	1	0	0	4	3	2	1	2	3	4	4	4	3	4	4	3	3	3	3	3	3	4	3	2	3	3	3	3	3	4	4	3	3	3	53.5714	58.3333	58.3333	56.25	0	0	0	0
1262	60	1	0	0	1	2	1	1	2	3	4	3	3	4	3	4	3	3	3	3	3	4	4	4	4	3	3	3	4	3	3	4	3	3	3	57.1429	58.3333	58.3333	59.375	0	0	0	0
1263	82	3	0	0	4	3	2	1	2	2	3	3	2	3	3	3	3	3	2	2	3	3	4	3	3	3	3	4	3	3	3	4	4	3	3	42.8571	50	50	59.375	1	0	0	0
1264	60	1	0	1	4	2	1	1	2	3	4	4	3	3	4	4	3	3	3	3	3	3	4	4	4	3	3	4	4	3	3	3	3	3	3	60.7143	62.5	58.3333	53.125	0	0	0	0
1265	72	2	0	0	1	3	1	1	2	3	4	3	3	3	3	3	4	3	2	3	3	3	4	4	3	3	3	4	3	3	4	4	3	3	3	50	54.1667	58.3333	59.375	0	0	0	0
1266	75	2	1	0	2	3	1	1	1	2	3	3	3	4	3	3	3	3	2	2	3	2	4	4	3	3	3	4	3	3	4	4	3	3	3	50	54.1667	58.3333	53.125	0	0	0	0
1267	78	2	1	0	4	3	1	1	2	3	3	2	3	3	3	3	3	3	2	2	3	3	4	4	3	3	3	3	4	3	3	4	3	3	3	46.4286	45.8333	58.3333	56.25	1	1	0	0
1281	85	3	0	0	4	4	2	1	2	1	1	3	3	3	2	3	2	1	1	1	2	2	2	1	1	1	1	1	1	1	2	4	4	4	3	14.2857	29.1667	8.33333	40.625	1	1	1	1
1282	60	1	0	1	1	3	1	1	2	3	3	4	4	3	2	2	2	2	2	2	2	2	3	3	4	3	3	4	4	2	2	2	2	4	3	57.1429	41.6667	41.6667	34.375	0	1	1	1
1285	68	1	0	0	1	2	1	1	2	4	3	4	4	4	4	4	4	4	3	3	2	3	2	3	4	3	3	3	4	4	3	3	2	3	2	60.7143	58.3333	66.6667	46.875	0	0	0	1
1286	61	1	0	2	1	3	1	1	2	3	2	4	3	4	4	3	5	3	3	4	3	4	2	4	4	4	3	4	4	4	2	2	3	2	2	64.2857	62.5	58.3333	50	0	0	0	0
1287	65	1	0	1	1	2	1	1	2	4	2	4	4	4	4	3	4	3	3	4	2	3	2	4	2	3	3	4	2	4	3	2	3	3	2	57.1429	62.5	50	43.75	0	0	0	1
1288	61	1	0	1	1	3	1	1	2	3	4	4	4	4	4	4	3	3	4	3	4	3	2	4	3	4	3	3	4	4	2	2	3	4	3	67.8571	62.5	58.3333	50	0	0	0	0
1289	61	1	0	1	1	3	1	1	2	4	4	3	4	4	4	4	4	3	3	4	4	3	3	3	2	3	3	4	4	4	3	3	4	4	3	50	70.8333	66.6667	62.5	0	0	0	0
1290	61	1	0	1	1	2	1	1	2	4	4	4	4	4	4	4	4	4	3	4	3	4	2	4	4	3	4	4	2	4	2	3	3	4	2	67.8571	66.6667	41.6667	59.375	0	0	1	0
1291	60	1	1	1	2	2	1	1	1	4	4	4	4	4	4	4	4	3	3	4	3	3	2	4	4	4	3	4	4	4	2	3	3	4	2	67.8571	66.6667	58.3333	53.125	0	0	0	0
1292	62	1	1	2	3	3	1	1	2	3	4	4	4	4	4	3	4	3	3	4	4	4	3	4	4	3	3	4	3	4	2	4	3	4	2	64.2857	62.5	50	65.625	0	0	0	0
1293	85	3	1	1	2	1	1	1	1	4	4	3	3	3	4	3	4	3	3	4	1	2	2	3	4	3	3	4	4	4	3	2	3	4	2	53.5714	58.3333	66.6667	40.625	0	0	0	1
1294	61	1	1	1	2	3	1	1	1	3	4	4	4	4	4	4	5	3	3	4	3	3	2	4	3	3	4	4	3	4	2	4	3	4	2	64.2857	66.6667	50	59.375	0	0	0	0
1295	78	2	1	1	4	3	2	1	2	4	4	4	4	4	4	3	3	3	2	3	3	4	3	4	4	3	3	4	3		2	3	4	4	2	60.7143	58.3333	37.5	59.375	0	0	1	0
1300	72	2	1	0	4	2	1	1	2	4	4	3	3	4	3	2	4	3	2	3	2	3	3	3	4	3	3	4	3	4	2	3	4	3	2	50	50	50	53.125	0	0	0	0
1301	65	1	0	1	4	3	1	1	2	3	3	3	3	2	3	2	3	2	2	3	3	4	5	2	2	2	2	4	4	3	4	4	4	3	3	32.1429	45.8333	66.6667	62.5	1	1	0	0
1303	65	1	0	0	1	3	1	1	2	3	3	3	3	3	3	3	3	2	2	3	3	4	1	3	3	2	2	3	4	3	4	4	4	3	3	39.2857	50	66.6667	50	1	0	0	0
1304	68	1	0	1	4	3	1	1	2	3	3	3	3	2	3	2	3	2	2	3	4	4	5	3	3	2	2	3	4	3	4	4	4	3	3	39.2857	41.6667	66.6667	65.625	1	1	0	0
1305	62	1	0	1	1	2	2	1	2	2	2	3	3	2	2	3	3	2	3	3	2	4	2	3	3	3	3	2	4		4	2	4	3	2	50	33.3333	75	43.75	0	1	0	1
1306	62	1	0	0	1	3	1	1	2	3	3	3	3	3	3	3	3	2	3	3	3	4	2	3	3	3	3	3	4	3	4	4	4	3	3	50	50	66.6667	53.125	0	0	0	0
1307	62	1	1	1	2	3	1	1	1	3	3	3	3	2	3	3	3	2	3	3	3	4	1	3	3	3	3	3	4	3	4	4	4	3	3	50	45.8333	66.6667	50	0	1	0	0
1308	68	1	0	0	4	3	1	1	2	3	2	3	3	2	3	2	3	2	2	3	4	4	5	2	3	2	2	3	4	2	4	4	4	3	3	35.7143	41.6667	58.3333	65.625	1	1	0	0
1309	63	1	0	0	1	2	1	1	2	3	2	3	3	2	2	3	3	2	3	3	2	4	2	3	3	3	3	3	4	3	4	3	4	3	3	50	41.6667	66.6667	46.875	0	1	0	1
1310	70	2	1	0	2	2	1	1	1	2	3	3	3	2	2	2	3	2	2	3	2	4	1	3	3	2	2	2	4	2	4	3	3	3	2	39.2857	29.1667	58.3333	40.625	1	1	0	1
1333	72	2	1	1	2	3	1	1	1	3	3	3	3	2	3	3	3	3	3	3	3	4	1	3	3	3	3	3	4	3	4	3	4	3	2	50	41.6667	66.6667	50	0	1	0	0
1335	75	2	0	0	4	2	1	1	2	2	2	3	3	2	2	2	3	2	2	3	2	4	4	3	3	2	2	2	4	2	4	2	4	3	2	39.2857	29.1667	58.3333	50	1	1	0	0
1336	85	3	1	0	4	3	1	1	2	3	2	3	3	2	3	2	3	2	2	3	3	4	5	2	2	2	2	3	4	2	4	3	4	3	2	32.1429	37.5	58.3333	59.375	1	1	0	0
1341	80	3	1	0	4	3	1	1	2	3	2	3	3	2	3	2	3	2	2	3	3	4	5	2	2	2	2	3	4	2	4	4	4	3	2	32.1429	37.5	58.3333	62.5	1	1	0	0
1342	82	3	1	0	4	3	1	1	2	3	2	3	3	2	3	2	3	2	2	3	3	4	5	2	2	2	2	3	4	2	4	4	4	3	3	32.1429	41.6667	58.3333	62.5	1	1	0	0
1344	80	3	1	0	4	3	1	1	3	3	2	3	3	3	3	2	3	2	2	3	3	4	5	3	2	2	2	3	4	2	4	3	4	3	3	35.7143	45.8333	58.3333	59.375	1	1	0	0
1345	70	2	0	0	1	2	2	1	2	3	2	3	3	2	2	2	3	2	3	3	2	4	1	3	3	3	3	3	4		4	3	4	3	2	50	33.3333	75	43.75	0	1	0	1
1346	78	2	1	0	4	3	1	1	2	3	2	3	3	2	3	2	3	2	2	3	3	4	5	3	3	2	2	3	4	2	4	4	4	3	3	39.2857	41.6667	58.3333	62.5	1	1	0	0
1347	82	3	1	0	4	3	1	1	2	3	3	3	4	3	2	3	2	2	2	3	4	4	5	2	2	2	2	3	4	2	4	4	4	3	3	35.7143	45.8333	58.3333	62.5	1	1	0	0
1348	80	3	1	1	4	3	1	1	2	3	2	3	3	2	3	2	3	2	2	3	3	4	5	2	2	2	2	3	4	2	4	4	4	3	3	32.1429	41.6667	58.3333	62.5	1	1	0	0
1349	82	3	1	1	2	3	1	1	1	4	4	5	5	3	3	3	3	3	4	3	3	4	2	4	4	4	4	4	4	4	4	4	4	3	1	82.1429	45.8333	75	56.25	0	1	0	0
1351	65	1	0	1	1	3	1	1	2	3	2	3	3	2	3	3	3	2	3	3	4	4	3	3	3	3	3	3	4	3	4	4	4	3	3	50	45.8333	66.6667	59.375	0	1	0	0
1353	60	1	1	1	2	2	1	1	1	3	3	3	3	3	3	3	3	3	3	3	2	3	3	4	4	3	2	3	3	4	3	2	4	4	2	53.5714	45.8333	58.3333	50	0	1	0	0
1354	60	1	0	1	1	4	1	1	2	3	4	3	3	3	3	3	3	3	4	4	4	4	3	4	4	3	3	4	4	4	4	4	4	4	2	60.7143	54.1667	75	65.625	0	0	0	0
1360	60	1	1	1	2	4	1	1	1	3	3	2	2	3	3	3	3	3	3	3	4	4	3	3	3	3	3	3	4	3	4	4	4	4	2	42.8571	45.8333	66.6667	65.625	1	1	0	0
1362	60	1	0	1	1	2	2	1	2	3	3	3	3	2	2	2	3	3	3	3	2	3	3	4	3	2	3	3	3		2	2	4	4	2	50	33.3333	37.5	50	0	1	1	0
1363	62	1	0	1	1	3	1	1	2	3	3	3	3	3	3	3	3	3	4	3	3	3	3	4	3	3	3	3	4	4	3	2	4	4	2	57.1429	45.8333	66.6667	53.125	0	1	0	0
1367	70	2	1	2	3	4	1	1	1	4	4	3	3	3	3	3	3	3	3	4	4	4	4	3	3	3	3	4	4	2	3	4	4	4	2	50	54.1667	50	68.75	0	0	0	0
1376	75	2	0	0	4	3	2	1	2	2	3	2	2	2	2	1	3	2	2	2	3	3	5	2	2	1	2	2	3		3	2	3	3	2	21.4286	20.8333	50	50	1	1	0	0
1377	60	1	0	1	1	4	1	1	2	3	3	3	3	3	3	3	3	3	3	3	4	4	4	4	4	3	3	4	4	4	4	4	4	4	2	57.1429	50	75	68.75	0	0	0	0
1378	65	1	1	0	4	1	1	1	2	2	2	2	2	2	2	2	2	2	2	3	1	3	3	2	3	2	2	2	3	2	3	1	3	4	2	28.5714	29.1667	41.6667	34.375	1	1	1	1
1379	60	1	1	1	2	3	1	1	1	3	3	3	3	3	3	3	3	3	3	3	2	3	3	4	3	2	2	3	4	4	4	2	4	4	2	46.4286	45.8333	75	50	1	1	0	0
1380	60	1	1	1	2	4	1	1	1	4	4	3	3	3	3	3	3	3	4	4	4	4	4	4	3	3	3	4	4	4	4	4	4	4	2	57.1429	54.1667	75	68.75	0	0	0	0
1381	60	1	1	1	2	3	1	1	1	3	3	3	3	3	3	3	3	3	4	3	2	3	3	4	3	3	3	3	3	4	3	2	4	4	2	57.1429	45.8333	58.3333	50	0	1	0	0
1383	60	1	0	1	1	3	1	1	2	4	4	3	3	3	3	3	3	3	4	4	3	4	3	4	3	3	3	4	4	4	4	4	4	4	2	57.1429	54.1667	75	62.5	0	0	0	0
1386	60	1	1	1	2	4	1	1	1	3	3	3	3	3	3	3	3	3	4	3	4	4	3	4	3	3	4	4	4	3	4	5	4	4	2	60.7143	50	66.6667	68.75	0	0	0	0
1387	60	1	0	1	1	4	1	1	2	3	3	3	3	3	3	3	3	3	4	3	4	4	4	4	3	3	3	3	4	3	3	4	4	4	2	57.1429	45.8333	58.3333	68.75	0	1	0	0
1388	60	1	0	0	1	2	2	1	2	2	3	2	2	2	2	3	3	2	3	3	2	3	3	4	3	3	3	3	4		3	1	3	4	2	46.4286	37.5	62.5	40.625	1	1	0	1
1391	60	1	0	1	1	2	1	1	2	3	3	3	3	3	3	3	3	3	4	3	2	3	3	4	3	3	3	3	4	3	3	2	4	4	2	57.1429	45.8333	58.3333	50	0	1	0	0
1392	65	1	1	1	2	2	1	1	1	2	3	3	3	2	2	3	3	3	4	3	2	3	3	4	3	2	3	3	3	3	3	1	4	4	2	53.5714	37.5	50	46.875	0	1	0	1
1396	60	1	0	0	1	1	1	1	2	3	3	3	3	2	2	3	3	3	4	3	2	3	3	4	4	3	3	3	4	2	3	2	4	4	2	60.7143	37.5	50	50	0	1	0	0
1399	62	1	1	1	4	2	1	1	2	2	3	3	3	2	2	2	3	3	3	3	2	3	4	3	3	2	3	3	4	2	3	2	4	4	2	46.4286	33.3333	50	53.125	1	1	0	0
1407	70	2	0	0	4	2	2	1	2	3	3	2	2	2	2	2	2	2	2	2	2	2	2	2	2	2	3	3	2		4	4	4	3	1	28.5714	25	50	40.625	1	1	0	1
1408	70	2	1	1	4	2	1	1	2	2	2	2	2	2	2	2	2	2	2	2	2	2	2	2	2	3	3	2	2	1	3	4	4	3	1	32.1429	20.8333	25	40.625	1	1	1	1
1409	70	2	1	1	4	2	1	1	2	3	2	2	2	2	2	2	2	2	2	2	2	2	2	2	2	2	2	3	3	1	3	4	4	3	1	25	25	33.3333	40.625	1	1	1	1
1414	70	2	0	0	4	2	2	1	2	3	3	1	2	2	2	2	2	2	2	3	3	3	3	3	2	2	2	2	3		3	4	4	3	1	25	25	50	50	1	1	0	0
1415	75	2	0	0	4	1	1	1	2	2	2	2	2	2	2	2	2	2	3	2	2	2	2	2	2	2	2	3	3	1	3	4	3	3	1	28.5714	25	33.3333	37.5	1	1	1	1
1416	68	1	0	0	4	1	2	2	2	3	3	2	2	2	2	2	2	2	2	2	2	2	2	2	2	2	2	3	3		3	4	3	2	1	25	25	50	34.375	1	1	0	1
1425	60	1	0	0	4	2	2	1	2	3	3	2	2	2	2	2	2	2	2	2	2	2	2	2	2	2	2	2	2		3	4	4	3	2	25	25	37.5	40.625	1	1	1	1
1426	79	2	0	0	4	3	2	1	2	2	2	2	2	2	2	2	2	2	2	2	2	2	2	2	2	2	2	2	2		3	4	4	3	1	25	20.8333	37.5	40.625	1	1	1	1
1427	60	1	1	0	4	2	1	1	2	3	3	2	2	2	2	2	2	2	2	2	2	2	2	2	2	2	2	2	2	1	3	4	4	3	1	25	20.8333	25	40.625	1	1	1	1
1428	65	1	0	0	4	2	2	1	2	3	3	2	2	2	2	2	2	2	2	2	2	2	2	2	2	2	2	2	2		3	4	4	3	1	25	20.8333	37.5	40.625	1	1	1	1
1429	60	1	0	0	4	2	1	1	2	3	3	2	2	2	2	2	2	2	2	2	2	2	2	2	2	2	2	2	2	1	3	4	4	3	1	25	20.8333	25	40.625	1	1	1	1
1430	70	2	0	0	4	2	2	1	2	3	3	2	2	2	2	2	2	2	2	2	2	2	2	2	2	2	2	2	3		3	3	4	3	1	25	20.8333	50	37.5	1	1	0	1
1435	60	1	1	0	4	2	1	1	2	2	2	2	2	2	2	2	2	2	2	2	2	2	2	2	2	2	2	2	2	1	3	4	4	3	1	25	20.8333	25	40.625	1	1	1	1
1438	70	2	1	0	4	2	1	1	2	2	2	2	2	2	2	2	2	2	2	2	2	2	2	2	2	2	3	3	2	1	3	4	4	3	1	28.5714	25	25	40.625	1	1	1	1
1439	75	2	0	0	4	2	2	1	2	3	2	2	2	2	2	2	2	2	2	2	2	2	2	2	2	2	3	3	2		3	4	4	3	1	28.5714	25	37.5	40.625	1	1	1	1
1442	60	1	1	1	4	2	1	1	2	3	3	2	2	2	2	2	2	2	2	2	2	2	2	2	2	2	2	3	3	1	3	4	4	3	1	25	25	33.3333	40.625	1	1	1	1
1443	65	1	1	0	4	2	1	1	2	3	3	2	2	2	2	2	2	2	2	2	2	2	2	2	2	2	2	3	3	1	3	4	4	3	2	25	29.1667	33.3333	40.625	1	1	1	1
1445	70	2	1	0	4	2	1	1	2	3	3	2	2	2	2	2	2	2	2	2	2	2	2	2	2	2	2	2	2	1	4	4	4	3	1	25	20.8333	33.3333	40.625	1	1	1	1
1448	60	1	0	0	4	2	1	1	2	3	3	2	2	2	2	2	2	2	2	2	2	2	2	2	2	2	2	2	3	1	3	4	4	3	1	25	20.8333	33.3333	40.625	1	1	1	1
1451	70	2	1	0	3	2	1	1	3	3	3	5	3	3	2	2	3	2	3	3	2	3	3	4	3	3	3	3	3	3	2	3	3	2	1	60.7143	33.3333	41.6667	40.625	0	1	1	1
1456	60	1	0	0	1	1	1	1	2	3	3	5	5	2	2	2	2	2	3	4	3	3	4	3	4	4	3	3	3	4	3	3	3	2	1	71.4286	33.3333	58.3333	43.75	0	1	0	1
1457	62	1	1	1	2	1	1	1	1	3	3	5	5	2	2	2	2	2	3	3	2	4	3	3	3	3	3	3	4	3	3	4	4	3	1	64.2857	29.1667	58.3333	50	0	1	0	0
1458	65	1	0	0	1	1	1	1	2	2	2	4	4	1	1	2	2	2	3	3	2	4	4	3	4	3	3	3	3	3	2	3	3	2	1	60.7143	20.8333	41.6667	43.75	0	1	1	1
1461	80	3	0	0	3	1	2	1	3	1	2	3	2	1	1	2	2	2	1	3	1	4	4	2	2	1	1	1	3		3	3	3	3	1	17.8571	12.5	50	43.75	1	1	0	1
1463	60	1	0	1	1	2	1	1	2	3	3	5	5	2	2	2	2	3	3	3	3	4	3	4	4	4	4	4	3	3	3	3	4	4	1	78.5714	33.3333	50	56.25	0	1	0	0
1465	60	1	0	1	1	2	1	1	2	3	3	5	5	2	2	2	2	3	3	3	3	4	3	4	4	4	4	4	3	3	3	3	4	4	1	78.5714	33.3333	50	56.25	0	1	0	0
1467	62	1	1	1	2	1	1	1	1	3	3	5	5	2	2	2	2	2	3	3	2	4	4	4	4	3	4	4	4	3	3	4	4	4	1	75	33.3333	58.3333	56.25	0	1	0	0
1468	60	1	1	1	2	1	1	1	1	3	3	5	5	2	2	2	2	2	4	3	2	4	3	4	4	4	4	4	4	3	3	4	4	4	1	82.1429	33.3333	58.3333	53.125	0	1	0	0
1472	70	2	1	1	3	2	1	1	2	3	3	5	5	2	2	2	2	2	3	3	2	4	3	4	4	3	4	4	4	3	3	4	4	4	1	75	33.3333	58.3333	53.125	0	1	0	0
1473	62	1	0	1	1	2	1	1	2	3	3	5	5	2	2	2	2	2	3	3	2	4	3	4	4	3	4	4	4	3	3	4	4	4	1	75	33.3333	58.3333	53.125	0	1	0	0
1475	73	2	1	0	3	2	1	1	2	3	3	4	4	2	2	2	2	2	4	3	4	4	4	2	2	3	3	3	3	3	3	4	4	4	1	53.5714	29.1667	50	62.5	0	1	0	0
1476	70	2	1	0	3	1	1	1	2	2	2	4	3	2	2	2	2	2	3	2	1	4	4	4	4	3	3	3	3	3	3	4	4	4	1	60.7143	25	50	53.125	0	1	0	0
1479	70	2	0	0	3	2	2	1	2	3	3	3	3	3	3	3	2	2	3	3	3	2	2	3	3	3	3	3	3		2	3	3	3	1	50	41.6667	37.5	37.5	0	1	1	1
1480	78	2	0	1	3	1	2	1	2	3	3	3	3	2	2	2	2	2	3	3	3	2	3	3	3	3	3	3	3	3	2	3	3	3	1	50	29.1667	41.6667	40.625	0	1	1	1
1482	80	3	1	1	3	2	1	1	2	3	3	3	3	2	3	3	2	2	3	3	2	2	3	3	3	3	3	3	4	3	2	3	3	3	1	50	37.5	50	37.5	0	1	0	1
1483	70	2	0	0	1	2	1	1	2	3	3	3	3	2	2	2	2	2	3	3	3	2	2	3	3	3	3	3	3		2	3	3	3	1	50	29.1667	37.5	37.5	0	1	1	1
1485	70	2	0	0	3	2	2	1	2	3	3	5	5	2	2	3	3	2	3	3	3	4	3	4	4	4	3	4	4	4	3	4	4	4	1	75	37.5	66.6667	59.375	0	1	0	0
1486	65	1	1	2	2	3	1	1	1	3	3	3	3	2	2	2	2	2	2	3	3	2	3	3	3	2	2	3	3	3	2	3	3	3	1	39.2857	29.1667	41.6667	40.625	1	1	1	1
1489	75	2	1	0	3	2	1	1	2	3	3	3	3	2	2	3	3	2	3	3	2	2	2	3	3	3	3	3	3	3	2	3	3	3	1	50	33.3333	41.6667	37.5	0	1	1	1
1506	70	2	0	1	1	2	1	1	2	3	3	3	4	2	3	2	2	2	2	3	2	3	3	2	4	2	2	4	4	3	3	4	3	3	1	42.8571	37.5	58.3333	43.75	1	1	0	1
1507	65	1	0	0	1	2	1	1	2	3	3	3	4	2	2	2	2	2	3	3	2	3	3	2	4	2	2	3	4		3	4	3	3	1	46.4286	29.1667	62.5	43.75	1	1	0	1
1508	75	2	0	0	1	2	1	1	2	3	3	3	4	2	2	2	2	2	3	3	2	3	3	2	4	2	2	3	4		3	4	3	3	1	46.4286	29.1667	62.5	43.75	1	1	0	1
1509	75	2	0	0	4	2	2	1	2	3	3	3	4	2	3	2	2	3	2	3	2	3	3	2	2	2	2	4	4		3	4	3	3	1	35.7143	37.5	62.5	46.875	1	1	0	1
1510	70	2	1	0	4	2	2	1	2	3	3	3	4	2	3	2	2	2	2	3	2	3	3	2	2	2	2	3	4		3	4	3	3	1	35.7143	33.3333	62.5	43.75	1	1	0	1
1511	70	2	1	0	4	2	2	1	2	3	3	3	4	2	2	2	2	2	2	3	2	3	3	2	2	2	2	4	4		3	4	3	3	1	35.7143	33.3333	62.5	43.75	1	1	0	1
1512	75	2	1	1	4	3	2	1	2	3	3	3	4	2	2	2	2	2	2	3	3	4	3	2	2	2	2	4	4		3	4	3	3	1	35.7143	33.3333	62.5	50	1	1	0	0
1513	70	2	0	1	4	2	2	1	2	3	3	3	4	2	3	2	2	2	2	3	2	3	3	2	2	2	2	4	4	3	3	4	3	3	1	35.7143	37.5	58.3333	43.75	1	1	0	1
1530	80	3	0	0	4	2	2	1	2	3	3	3	4	3	2	2	3	3	2	3	2	3	3	2	2	2	2	4	4	3	3	4	3	3	1	35.7143	37.5	58.3333	50	1	1	0	0
1531	61	1	0	0	4	2	2	1	2	3	3	4	4	2	3	2	2	3	2	3	2	3	3	2	3	2	2	4	4	3	3	4	3	3	1	42.8571	37.5	58.3333	46.875	1	1	0	1
1532	72	2	0	0	4	2	2	1	2	3	3	3	4	2	3	2	2	3	2	3	2	3	3	2	2	2	2	3	4	3	3	4	3	3	1	35.7143	33.3333	58.3333	46.875	1	1	0	1
1533	68	1	1	0	4	2	1	1	2	3	3	3	4	2	3	2	2	2	2	3	2	3	3	2	2	2	2	4	4	3	3	4	3	3	1	35.7143	37.5	58.3333	43.75	1	1	0	1
1534	80	3	1	0	4	2	2	1	2	3	3	3	4	2	3	2	2	2	2	3	2	3	3	2	2	2	2	4	4	3	3	4	3	3	1	35.7143	37.5	58.3333	43.75	1	1	0	1
1535	75	2	1	1	4	3	2	1	2	3	3	3	3	2	3	2	2	2	2	3	3	3	3	2	2	2	2	2	4	3	4	3	3	3	1	32.1429	29.1667	66.6667	43.75	1	1	0	1
1536	72	2	1	0	4	2	1	1	2	3	3	3	4	2	2	2	2	2	2	3	2	3	3	2	2	2	2	4	4	4	3	4	4	3	1	35.7143	33.3333	66.6667	46.875	1	1	0	1
1537	70	2	0	0	4	2	2	1	2	3	3	3	4	2	3	2	2	3	2	3	2	3	3	2	2	2	2	4	4		3	4	3	3	1	35.7143	37.5	62.5	46.875	1	1	0	1
1544	65	1	1	1	3	3	1	1	2	3	3	4	4	2	3	2	3	3	2	3	3	4	3	2	3	3	2	3	4	3	3	4	3	3	1	46.4286	33.3333	58.3333	56.25	1	1	0	0
1545	70	2	1	0	4	2	2	1	2	3	2	4	4	2	3	2	2	2	2	2	2	3	3	2	2	2	2	4	4		3	4	3	3	1	39.2857	33.3333	62.5	43.75	1	1	0	1
1546	70	2	1	0	4	2	2	1	2	2	2	3	3	2	3	2	2	2	2	3	2	3	3	2	2	3	2	2	4		3	4	3	3	1	35.7143	29.1667	62.5	43.75	1	1	0	1
1551	67	1	1	1	2	3	1	1	1	4	3	4	4	3	2	4	3	3	4	3	2	4	2	4	3	3	3	4	4	3	2	2	2	4	2	64.2857	50	50	43.75	0	0	0	1
1552	67	1	1	1	2	3	1	1	1	4	3	4	4	3	2	4	3	3	3	3	3	4	2	4	3	3	3	3	4	3	2	3	2	4	2	60.7143	45.8333	50	50	0	1	0	0
1553	61	1	1	2	3	3	1	1	1	4	4	4	4	3	3	4	3	3	3	3	2	4	4	4	5	3	3	4	4	3	2	4	2	4	2	67.8571	54.1667	50	56.25	0	0	0	0
1554	64	1	1	2	3	3	1	1	1	4	3	4	4	4	3	4	3	3	3	3	4	4	3	4	4	3	3	4	4	3	2	4	2	4	2	64.2857	58.3333	50	59.375	0	0	0	0
1555	62	1	1	1	2	3	1	1	1	4	4	4	4	3	3	4	3	3	3	3	3	4	2	4	3	3	3	3	4	3	2	3	2	4	2	60.7143	50	50	50	0	0	0	0
1556	77	2	1	1	3	3	1	1	3	4	3	4	4	3	3	4	3	3	3	3	3	4	2	4	3	3	4	4	3	2	3	2	4	2	2	64.2857	54.1667	41.6667	46.875	0	0	1	1
1557	71	2	1	1	2	3	1	1	2	4	3	4	4	3	2	4	3	3	3	3	2	4	2	4	4	3	3	4	4	3	2	3	2	4	2	64.2857	50	50	46.875	0	0	0	1
1558	62	1	0	1	1	3	1	1	2	4	3	4	4	3	3	4	3	3	4	3	3	4	3	4	3	3	3	4	4	3	2	3	2	4	2	64.2857	54.1667	50	53.125	0	0	0	0
1559	68	1	0	0	4	3	2	1	2	4	3	4	4	2	3	4	3	3	3	2	2	4	2	4	4	3	3	3	4		2	3	2	4	2	64.2857	41.6667	50	46.875	0	1	0	1
1561	82	3	0	1	4	3	2	1	2	4	3	4	4	2	2	3	3	2	3	3	2	3	4	2	3	2	2	3	3		2	3	2	4	2	46.4286	37.5	37.5	46.875	1	1	1	1
1562	61	1	0	2	2	3	1	1	1	4	2	4	4	3	3	4	3	3	3	3	3	4	2	4	3	3	3	4	3	4	3	3	2	4	2	60.7143	54.1667	58.3333	50	0	0	0	0
1563	65	1	0	1	3	3	2	1	2	4	3	4	4	2	3	4	3	2	3	3	3	4	3	4	4	3	3	4	4		2	3	2	4	2	64.2857	50	50	50	0	0	0	0
1564	79	2	0	0	4	3	3	1	2	4	3	4	4	2	2	3	3	3	3	4	3	4	2	4	3	3	3	4	4		2	3	2	4	2	60.7143	45.8333	50	50	0	1	0	0
1565	63	1	0	0	4	2	2	1	2	4	3	4	4	3	2	4	3	3	3	3	2	4	2	4	2	3	3	3	4		2	2	2	4	2	57.1429	45.8333	50	43.75	0	1	0	1
1582	61	1	1	2	2	3	1	1	1	4	4	4	4	3	3	4	3	3	3	4	4	3	2	4	4	3	4	4	4	3	2	4	2	4	2	67.8571	58.3333	50	53.125	0	0	0	0
1583	64	1	1	2	2	3	1	1	1	4	3	4	4	3	3	4	3	3	3	2	3	4	2	4	3	3	3	3	4	3	2	3	2	4	2	60.7143	45.8333	50	50	0	1	0	0
1584	60	1	1	1	2	2	1	1	1	4	3	4	4	3	2	4	3	2	3	3	2	4	2	4	3	3	3	4	4	3	2	3	2	4	2	60.7143	50	50	43.75	0	0	0	1
1585	61	1	1	1	2	3	1	1	2	4	3	4	4	3	2	4	3	3	3	3	2	3	2	4	2	3	3	4	4	3	2	3	2	4	2	57.1429	50	50	43.75	0	0	0	1
1586	64	1	0	1	1	2	2	1	2	3	3	4	4	3	1	4	3	3	3	3	2	4	2	4	5	3	3	4	4		2	2	1	4	2	67.8571	45.8333	50	40.625	0	1	0	1
1587	62	1	0	1	1	3	2	1	2	4	3	4	4	2	3	3	3	2	3	2	3	4	2	4	3	3	3	4	4		2	4	2	4	2	60.7143	41.6667	50	50	0	1	0	0
1588	64	1	0	1	1	3	2	1	2	4	3	4	4	3	2	4	3	2	3	2	2	4	2	4	2	3	3	3	4		2	3	2	4	2	57.1429	41.6667	50	43.75	0	1	0	1
1589	63	1	0	2	1	3	2	1	2	4	3	4	4	2	3	4	3	3	3	3	4	4	2	4	4	3	3	4	4		2	4	2	4	2	64.2857	50	50	56.25	0	0	0	0
1594	64	1	1	1	2	3	1	1	2	3	4	4	4	3	2	4	3	3	3	3	4	4	2	4	3	3	2	3	4	3	2	3	2	4	2	57.1429	45.8333	50	53.125	0	1	0	0
1595	61	1	1	1	2	3	1	1	1	3	2	4	4	3	3	4	3	2	3	3	3	4	2	4	5	3	3	4	3	3	2	3	2	4	2	67.8571	54.1667	41.6667	46.875	0	0	1	1
1596	68	1	1	2	3	3	1	1	1	4	3	4	4	3	4	3	3	3	3	4	4	4	3	4	3	3	3	4	3	3	2	4	2	4	2	60.7143	58.3333	41.6667	59.375	0	0	1	0
1597	71	2	1	1	4	2	1	1	2	3	3	4	4	3	2	4	3	3	3	3	2	4	2	4	3	3	2	3	4	3	2	3	2	4	2	57.1429	45.8333	50	46.875	0	1	0	1
1601	62	1	0	0	1	2	2	1	2	3	3	4	3	3	3	4	3	3	3	3	2	3	2	3	3	2	3	3	2		2	3	2	4	2	50	50	25	43.75	0	0	1	1
1617	68	1	0	1	1	3	2	1	2	3	3	3	4	3	3	4	3	3	2	3	4	3	2	4	2	3	3	2	3		2	4	2	4	2	50	45.8333	37.5	53.125	0	1	1	0
1618	69	1	0	1	4	3	2	1	2	3	3	4	4	3	2	4	3	3	3	3	3	4	2	4	2	3	2	3	4		2	3	2	3	2	53.5714	45.8333	50	46.875	0	1	0	1
1622	68	1	0	0	1	3	2	1	2	3	4	4	4	3	3	4	3	4	3	3	4	4	3	4	3	3	3	4	4		2	4	2	4	2	60.7143	54.1667	50	62.5	0	0	0	0
1623	76	2	0	0	4	3	2	1	2	3	2	3	3	3	2	3	3	2	3	3	2	4	2	4	2	2	2	3	4		2	4	2	4	2	42.8571	41.6667	50	46.875	1	1	0	1
1625	62	1	0	0	1	2	2	1	2	3	4	4	4	3	2	4	3	3	3	3	2	4	2	4	5	3	4	4	3		2	4	2	4	2	71.4286	50	37.5	50	0	0	1	0
1628	71	2	1	0	4	3	2	1	3	3	4	4	4	3	2	4	3	4	3	3	2	4	2	4	2	3	2	3	4	4	2	2	2	4	2	53.5714	45.8333	58.3333	46.875	0	1	0	1
1629	76	2	1	0	4	3	1	1	3	3	3	4	4	1	1	3	3	2	2	3	2	3	2	4	3	2	2	3	3	2	2	2	2	4	2	50	29.1667	33.3333	37.5	0	1	1	1
1630	64	1	1	2	2	3	1	1	1	3	4	4	4	3	2	4	3	3	3	3	2	4	2	4	4	3	3	4	4	3	2	3	2	3	2	64.2857	50	50	43.75	0	0	0	1
1649	61	1	0	1	1	3	1	1	2	4	4	4	4	3	3	4	3	3	3	3	3	4	3	4	4	3	3	4	4	3	2	3	2	4	2	64.2857	54.1667	50	53.125	0	0	0	0
1650	70	2	1	0	4	1	1	1	2	3	2	4	4	2	1	2	3	3	2	3	1	3	2	3	3	2	3	3	4	3	2	2	2	4	2	50	29.1667	50	37.5	0	1	0	1
1651	62	1	1	1	2	3	1	1	1	4	4	4	4	3	2	5	3	3	4	3	3	4	2	4	2	3	3	4	4	3	2	4	2	4	2	60.7143	54.1667	50	53.125	0	0	0	0
1652	83	3	1	0	4	3	2	1	2	3	3	4	4	3	3	4	3	2	3	3	3	4	2	4	3	2	3	3	4		2	4	2	4	2	57.1429	50	50	50	0	0	0	0
1653	76	2	1	1	4	3	2	1	2	3	3	4	4	3	3	3	4	3	2	3	3	4	2	4	4	3	2	2	3		2	4	2	4	2	57.1429	41.6667	37.5	56.25	0	1	1	0
1654	82	3	1	1	2	3	1	1	1	4	3	4	4	3	2	4	3	3	3	3	2	4	2	4	2	3	3	4	4	3	2	4	2	4	2	57.1429	50	50	50	0	0	0	0
1671	61	1	1	1	2	3	1	1	1	4	3	4	4	2	2	4	3	3	3	2	2	4	2	4	4	3	3	4	4	3	2	4	2	4	2	64.2857	41.6667	50	50	0	1	0	0
1672	66	1	1	1	4	2	1	1	2	3	3	4	4	2	1	3	3	2	3	3	2	3	2	4	3	2	3	4	4	3	2	3	2	4	2	57.1429	37.5	50	40.625	0	1	0	1
1673	67	1	0	0	4	2	2	1	2	3	3	4	4	1	1	4	3	3	3	3	2	4	2	4	2	2	3	3	4		2	3	2	4	2	53.5714	33.3333	50	46.875	0	1	0	1
1674	61	1	0	2	1	3	2	1	1	4	3	4	4	3	2	4	3	3	3	3	3	4	2	4	2	3	3	4	4		2	4	2	4	2	57.1429	50	50	53.125	0	0	0	0
1675	70	2	1	0	4	3	1	1	2	3	3	4	3	3	4	4	4	3	3	3	3	3	3	4	4	3	3	4	4	4	3	3	3	3	3	60.7143	62.5	66.6667	53.125	0	0	0	0
1676	65	1	0	0	1	3	1	1	2	4	4	3	3	3	4	4	3	3	3	3	3	4	4	4	4	4	3	4	3	4	4	4	4	4	3	60.7143	62.5	66.6667	65.625	0	0	0	0
1678	60	1	0	1	1	3	1	1	2	3	3	4	4	3	4	4	4	3	3	3	3	3	3	4	4	4	3	3	3	3	3	4	4	4	3	67.8571	58.3333	50	62.5	0	0	0	0
1679	65	1	1	0	2	3	1	1	1	4	4	4	3	4	4	4	4	3	3	3	3	3	4	4	4	3	3	3	3	3	3	4	4	4	3	60.7143	62.5	50	65.625	0	0	0	0
1680	65	1	0	0	4	3	2	1	2	4	4	4	3	4	4	4	3	3	3	3	3	4	4	4	4	4	3	3	4	4	4	3	3	4	4	64.2857	66.6667	75	59.375	0	0	0	0
1681	60	1	1	0	2	2	1	1	2	4	3	4	3	4	4	4	4	3	3	3	3	4	4	3	3	3	4	4	4	3	3	4	3	3	3	57.1429	66.6667	58.3333	62.5	0	0	0	0
1682	62	1	0	0	1	3	2	1	1	4	3	2	3	4	4	3	3	3	3	3	3	4	4	4	4	3	3	3	3	3	3	2	2	3	3	53.5714	58.3333	50	50	0	0	0	0
1683	62	1	0	0	1	2	1	1	2	3	4	4	4	3	4	4	4	3	3	3	3	3	4	4	4	3	3	3	4	4	3	4	4	3	3	64.2857	58.3333	66.6667	62.5	0	0	0	0
1684	65	1	0	0	4	2	2	1	2	4	3	4	3	4	4	4	3	3	3	3	2	3	3	2	3	4	4	3	3	4	4	3	3	3	2	57.1429	58.3333	66.6667	46.875	0	0	0	1
1685	65	1	0	0	1	2	2	1	2	3	3	4	3	4	4	4	4	3	3	3	4	4	3	4	4	3	2	2	3	4	4	3	3	2	2	57.1429	54.1667	66.6667	56.25	0	0	0	0
1686	60	1	1	1	2	3	1	1	1	3	4	4	4	4	3	3	3	3	3	3	4	4	4	4	4	3	4	4	4	4	3	3	4	4	3	67.8571	58.3333	66.6667	65.625	0	0	0	0
1687	70	2	1	1	4	3	1	1	2	3	4	3	3	4	4	3	3	3	3	3	3	4	4	4	4	3	4	4	4	3	3	4	4	4	3	60.7143	62.5	58.3333	65.625	0	0	0	0
1688	60	1	1	1	2	3	1	1	1	2	4	4	4	3	4	4	4	4	3	3	3	2	4	4	4	3	3	4	3	3	4	4	3	2	3	64.2857	62.5	58.3333	56.25	0	0	0	0
1689	80	3	1	0	4	2	1	1	2	2	2	2	3	2	2	2	2	3	3	3	2	2	3	2	2	2	3	3	3	2	2	2	3	3	2	35.7143	33.3333	33.3333	37.5	1	1	1	1
1690	60	1	1	0	4	2	1	1	2	4	2	4	3	3	4	4	3	3	3	3	3	3	4	3	3	3	3	4	4	4	3	3	3	3	2	53.5714	58.3333	66.6667	53.125	0	0	0	0
1691	60	1	1	0	2	2	1	1	1	3	2	4	3	4	4	3	3	3	3	3	3	3	4	4	4	3	3	3	3		3	2	2	3	2	60.7143	54.1667	50	46.875	0	0	0	1
1694	60	1	0	0	1	2	1	1	2	3	3	4	3	4	4	4	3	3	3	3	3	4	3	4	4	3	4	4	4	3	3	4	3	3	3	64.2857	66.6667	58.3333	56.25	0	0	0	0
1695	63	1	0	0	1	3	2	1	2	3	3	4	4	2	2	4	3	3	3	3	2	4	2	4	2	3	3	4	4		2	2	2	4	2	57.1429	45.8333	50	43.75	0	1	0	1
1696	67	1	1	1	4	4	2	1	2	3	2	3	3	3	4	3	2	3	2	3	3	4	5	4	4	3	3	4	4	3	2	4	2	4	2	53.5714	54.1667	50	59.375	0	0	0	0
1708	62	1	0	1	1	2	1	1	2	4	3	4	4	2	1	4	3	3	3	3	2	3	2	4	3	3	3	3	4	3	2	2	2	4	2	60.7143	37.5	50	40.625	0	1	0	1
1713	61	1	0	0	1	4	1	1	2	3	2	3	4	3	3	4	3	2	3	3	4	4	2	4	2	3	3	3	4	3	2	4	2	4	2	53.5714	50	50	53.125	0	0	0	0
1714	68	1	0	0	4	3	2	1	2	3	4	4	4	3	2	4	3	3	3	3	2	4	4	4	2	3	3	4	3		2	3	2	4	2	57.1429	50	37.5	53.125	0	0	1	0
1716	62	1	0	1	1	1	2	1	3	3	3	4	4	2	1	4	3	2	3	3	2	3	1	4	1	3	2	3	4		2	2	2	4	2	50	37.5	50	34.375	0	1	0	1
1718	67	1	1	0	4	1	1	1	3	3	3	3	3	2	2	1	4	2	3	3	1	2	4	2	3	2	2	2	3	3	2	2	2	3	2	39.2857	25	41.6667	37.5	1	1	1	1
1719	70	2	0	0	4	3	1	1	3	4	3	3	3	4	4	4	4	3	3	3	4	3	3	4	2	3	3	3	4	4	3	4	3	4	3	50	62.5	66.6667	62.5	0	0	0	0
1720	62	1	0	1	1	2	1	1	2	4	3	4	3	4	4	4	4	3	3	3	4	4	2	4	2	3	4	4	4	4	2	3	3	4	2	57.1429	62.5	58.3333	59.375	0	0	0	0
1721	63	1	0	0	1	2	1	1	2	4	4	4	4	4	4	3	4	4	3	3	3	4	2	4	4	3	3	4	4	4	2	3	4	3	2	64.2857	58.3333	58.3333	59.375	0	0	0	0
1735	64	1	0	0	1	1	2	1	1	4	4	4	4	4	4	4	4	3	3	3	2	3	2	3	4	2	3	3	2		2	3	3	4	3	57.1429	62.5	25	50	0	0	1	0
1736	63	1	0	0	1	1	1	1	2	4	4	4	4	4	4	4	4	3	3	3	3	4	2	4	4	3	4	4	2	4	2	2	1	3	2	67.8571	62.5	41.6667	43.75	0	0	1	1
1737	60	1	0	1	1	3	1	1	2	4	4	4	3	4	4	4	4	3	4	3	3	2	2	4	4	3	3	4	3	3	2	3	3	3	2	64.2857	62.5	41.6667	46.875	0	0	1	1
1738	62	1	0	1	1	3	2	1	2	4	4	4	4	4	4	4	4	3	3	3	3	4	3	4	4	3	3	4	2		2	3	3	2	3	64.2857	66.6667	25	53.125	0	0	1	0
1740	61	1	1	2	2	3	1	1	1	4	4	4	4	4	4	4	4	4	3	3	3	3	2	4	4	3	4	3	3	4	2	4	3	3	2	67.8571	58.3333	50	56.25	0	0	0	0
1742	72	2	1	1	2	1	1	1	1	4	4	4	4	4	4	4	4	3	3	3	2	3	2	4	4	3	3	4	3	4	2	4	3	4	2	64.2857	62.5	50	53.125	0	0	0	0
1744	67	1	1	0	4	2	1	1	2	4	4	4	4	4	4	4	4	3	3	3	2	2	2	4	4	3	3	4	2	4	2	3	2	4	2	64.2857	62.5	41.6667	43.75	0	0	1	1
1746	60	1	0	1	1	4	1	1	2	3	2	4	3	4	4	4	4	3	3	4	4	3	1	4	3	3	3	4	2	4	2	4	3	4	3	57.1429	70.8333	41.6667	56.25	0	0	1	0
1752	62	1	1	2	2	4	1	1	1	4	4	4	4	4	4	4	4	3	3	3	4	4	4	4	4	3	4	4	4	4	3	4	4	4	3	67.8571	66.6667	66.6667	71.875	0	0	0	0
1754	65	1	0	0	4	3	2	1	2	4	3	4	3	4	4	3	3	3	2	3	3	4	4	4	4	3	4	4	4	4	3	3	3	4	3	60.7143	62.5	66.6667	59.375	0	0	0	0
1755	95	3	0	0	4	3	2	1	2	3	4	3	3	4	4	4	4	3	3	3	3	4	4	4	4	3	3	3	3	3	3	3	3	3	3	57.1429	62.5	50	59.375	0	0	0	0
1757	60	1	1	0	2	3	1	1	1	3	3	3	2	4	4	4	4	3	3	3	3	3	4	4	4	3	4	4	3	3	3	3	3	3	3	57.1429	66.6667	50	56.25	0	0	0	0
1795	60	1	0	2	1	4	1	1	2	2	2	4	4	2	2	2	1	1	2	2	1	1	1	2	2	2	3	2	3	4	2	4	3	4	1	42.8571	20.8333	50	25	1	1	0	1
1808	67	1	0	0	1	1	2	1	1	4	3	4	4	3	3	3	4	3	3	4	1	2	2	3	3	3	3	4	3		2	2	3	4	2	57.1429	54.1667	37.5	40.625	0	0	1	1
1809	60	1	0	1	1	2	1	1	2	4	3	5	4	3	3	4	4	3	4	3	2	2	2	4	4	3	3	4	4	4	2	3	3	4	3	71.4286	58.3333	58.3333	46.875	0	0	0	1
1827	69	1	1	1	4	2	1	1	2	4	3	4	4	3	4	4	4	4	3	3	3	3	3	4	4	3	3	3	2	3	2	3	3	4	3	64.2857	58.3333	33.3333	59.375	0	0	1	0
1840	61	1	0	1	1	1	1	1	2	4	4	4	4	4	4	4	5	3	3	4	3	3	2	4	3	3	3	4	3	4	2	3	3	2	2	60.7143	66.6667	50	50	0	0	0	0
1841	64	1	0	1	1	2	1	1	2	4	4	3	4	3	4	4	4	3	3	3	3	3	2	4	3	3	4	4	3	4	3	2	3	2	3	60.7143	62.5	58.3333	43.75	0	0	0	1
1842	67	1	0	0	1	1	1	1	2	4	4	4	4	4	4	4	3	3	2	3	2	3	2	4	4	3	3	2	2	4	3	3	2	2	3	60.7143	58.3333	50	37.5	0	0	0	1
1843	63	1	1	0	2	3	1	1	1	4	4	4	4	4	4	4	3	3	4	3	2	3	2	4	2	3	3	4	2	4	2	3	3	2	2	60.7143	62.5	41.6667	40.625	0	0	1	1
1844	65	1	1	1	2	3	1	1	1	4	4	3	3	4	4	4	5	3	3	3	3	3	2	4	4	3	4	4	3	4	2	4	3	2	2	60.7143	62.5	50	53.125	0	0	0	0
1845	61	1	1	0	2	1	1	1	1	4	4	4	4	4	4	4	4	3	3	4	2	3	2	4	4	3	4	4	3	4	2	2	3	2	3	67.8571	70.8333	50	40.625	0	0	0	1
1846	80	3	1	0	4	4	1	1	3	4	4	4	4	4	4	4	4	4	3	3	2	3	2	4	4	3	4	3	3	4	2	2	3	2	3	67.8571	62.5	50	43.75	0	0	0	1
1847	60	1	1	0	2	2	1	1	1	4	4	5	4	4	4	4	4	4	3	3	3	3	2	4	4	3	4	4	3	4	2	3	3	4	2	71.4286	62.5	50	56.25	0	0	0	0
1848	83	3	1	1	4	3	1	1	3	4	4	4	4	4	4	4	4	3	4	3	2	3	3	4	4	3	3	4	3	4	3	4	3	3	2	67.8571	62.5	58.3333	53.125	0	0	0	0
1854	75	2	0	1	1	3	2	1	2	4	3	4	4	3	3	4	3	3	3	3	3	4	3	4	3	3	3	4	4		2	3	2	4	2	60.7143	54.1667	50	53.125	0	0	0	0
1855	60	1	0	2	3	4	1	1	2	4	3	4	4	3	3	4	3	3	3	3	4	4	3	4	5	3	3	4	4	3	2	3	2	4	2	67.8571	54.1667	50	56.25	0	0	0	0
1856	64	1	0	1	1	1	1	1	2	3	3	3	3	2	1	3	2	3	3	3	2	3	3	4	2	3	2	3	3	3	2	2	2	4	2	46.4286	33.3333	41.6667	40.625	1	1	1	1
1863	61	1	1	1	3	3	1	1	2	4	3	4	4	3	3	4	3	4	3	3	3	4	3	4	4	3	4	4	3	3	2	4	2	4	2	67.8571	54.1667	41.6667	59.375	0	0	1	0
1864	66	1	1	1	2	3	1	1	1	3	3	4	3	3	2	3	3	3	2	3	3	3	2	4	4	3	3	4	3	3	2	4	2	4	2	57.1429	45.8333	41.6667	50	0	1	1	0
1865	82	3	1	0	3	3	2	1	3	3	2	4	3	3	3	2	3	3	3	2	3	4	4	4	3	3	2	3	3		2	3	2	4	2	53.5714	37.5	37.5	56.25	0	1	1	0
1866	63	1	1	1	4	2	1	1	1	3	3	4	3	3	2	3	2	3	3	3	2	3	3	4	3	3	2	3	3	3	2	3	2	4	2	53.5714	41.6667	41.6667	43.75	0	1	1	1
1867	61	1	1	2	3	3	1	1	1	4	3	4	3	3	3	4	3	3	3	3	3	4	3	4	5	3	3	4	4	3	2	4	2	4	2	64.2857	54.1667	50	56.25	0	0	0	0
1868	83	3	1	1	3	3	1	1	2	4	3	3	3	3	3	3	4	3	3	3	3	4	4	3	3	3	2	3	3	2	2	4	2	4	2	46.4286	45.8333	33.3333	62.5	1	1	1	0
1869	61	1	1	1	4	2	1	1	2	3	2	4	4	2	3	3	3	2	3	3	2	3	3	4	3	3	3	3	2	3	2	3	2	4	2	60.7143	41.6667	33.3333	43.75	0	1	1	1
1870	61	1	1	2	2	3	1	1	1	4	3	4	3	3	3	4	3	3	3	3	3	4	4	4	3	3	4	4	4	3	2	4	2	4	2	60.7143	54.1667	50	59.375	0	0	0	0
1871	61	1	1	2	3	4	1	1	2	4	3	4	4	3	3	4	3	3	3	3	4	3	4	4	4	3	3	4	4	3	2	4	2	4	2	64.2857	54.1667	50	59.375	0	0	0	0
1872	62	1	1	0	2	2	1	1	1	4	3	4	4	3	2	4	3	3	3	3	2	3	3	4	4	3	4	4	4	3	2	3	2	4	2	67.8571	50	50	46.875	0	0	0	1
1873	60	1	1	0	2	2	1	1	1	4	3	4	4	3	2	4	3	3	3	3	2	3	3	4	4	3	3	4	4	3	2	3	2	4	2	64.2857	50	50	46.875	0	0	0	1
1874	65	1	1	1	2	3	1	1	2	4	4	4	4	2	2	2	2	2	3	3	1	3	2	4	4	4	4	4	4	3	1	3	2	4	1	71.4286	33.3333	41.6667	34.375	0	1	1	1
1878	60	1	0	1	1	2	2	1	2	4	3	4	3	3	2	3	3	3	3	3	2	3	3	4	3	3	3	4	4		2	3	2	4	2	57.1429	45.8333	50	46.875	0	1	0	1
1890	65	1	0	0	4	3	2	1	2	3	3	3	3	3	2	2	2	2	2	3	3	3	4	4	4	3	2	3	3	3	2	3	3	3	3	50	41.6667	41.6667	46.875	0	1	1	1
1892	60	1	1	0	2	3	1	1	1	3	3	3	3	3	3	3	3	2	2	3	3	3	4	4	4	3	3	3	3	2	2	3	2	2	3	53.5714	50	33.3333	43.75	0	0	1	1
1893	62	1	0	0	1	2	2	1	2	3	3	4	3	3	3	3	3	2	2	3	3	3	4	4	4	3	3	3	3	2	2	3	3	2	3	57.1429	50	33.3333	46.875	0	0	1	1
1897	64	1	0	0	1	2	1	1	2	3	3	4	3	3	3	4	3	2	3	3	2	3	4	4	3	3	3	4	4	3	2	3	2	4	2	57.1429	54.1667	50	46.875	0	0	0	1
1898	61	1	0	1	1	2	2	1	2	4	3	4	3	3	2	3	3	3	3	3	2	2	3	4	3	3	3	4	3		2	2	2	4	2	57.1429	45.8333	37.5	40.625	0	1	1	1
1899	64	1	0	1	2	1	3	1	1	2	2	3	3	1	2	3	3	2	3	3	2	2	1	3	3	2	3	3	4		2	2	2	4	2	46.4286	33.3333	50	31.25	1	1	0	1
1902	64	1	0	1	1	3	1	1	2	4	3	4	4	3	3	3	4	2	3	3	3	4	2	4	3	3	3	4	4	4	2	3	2	4	2	60.7143	50	58.3333	50	0	0	0	0
1903	63	1	0	1	1	3	1	1	2	3	3	4	4	2	2	4	3	3	3	3	3	4	2	4	3	3	3	4	4	3	2	4	2	4	2	60.7143	45.8333	50	53.125	0	1	0	0
1904	63	1	0	1	1	3	3	1	2	3	3	4	4	2	1	4	3	3	3	3	2	3	2	4	2	3	3	4	4		2	3	2	4	2	57.1429	41.6667	50	43.75	0	1	0	1
1905	63	1	0	1	3	3	1	1	2	3	3	4	4	2	1	4	3	3	3	3	2	3	2	4	2	3	3	4	3		2	2	2	4	2	57.1429	41.6667	37.5	40.625	0	1	1	1
1906	69	1	0	0	3	3	2	1	2	4	3	4	4	2	2	3	3	3	2	3	2	3	2	4	3	2	3	3	3		2	3	2	4	2	53.5714	37.5	37.5	43.75	0	1	1	1
1907	76	2	1	0	3	3	2	1	2	3	3	4	3	2	2	3	3	2	3	3	2	3	2	4	3	2	2	3	3		2	3	2	4	2	50	37.5	37.5	40.625	0	1	1	1
1917	62	1	1	1	2	3	1	1	1	4	3	4	4	2	3	4	3	3	3	3	2	4	2	4	4	3	3	4	4	3	2	3	2	4	2	64.2857	50	50	46.875	0	0	0	1
1919	61	1	0	0	3	3	3	1	2	4	3	4	4	2	2	4	3	3	3	3	2	4	2	4	4	3	3	3	4		2	3	2	4	2	64.2857	41.6667	50	46.875	0	1	0	1
1921	61	1	1	1	2	3	1	1	1	4	4	4	4	2	3	4	3	3	3	4	2	4	2	4	4	3	3	3	4	3	2	3	2	4	2	64.2857	50	50	46.875	0	0	0	1
1922	61	1	1	1	2	3	1	1	1	4	4	4	4	2	3	4	3	3	3	4	3	4	2	4	3	3	3	4	4	3	2	4	2	4	2	60.7143	54.1667	50	53.125	0	0	0	0
1923	64	1	1	2	2	3	1	1	1	4	3	4	4	2	3	4	3	3	3	3	2	4	2	4	3	3	3	3	4	3	2	4	2	4	2	60.7143	45.8333	50	50	0	1	0	0
1924	63	1	1	1	2	3	1	1	1	4	3	4	4	3	3	3	3	3	3	3	2	4	2	4	4	3	3	4	4	3	2	4	2	4	2	64.2857	50	50	50	0	0	0	0
1925	67	1	1	1	2	3	1	1	1	4	3	4	4	2	3	4	3	3	3	3	2	4	2	4	4	3	3	3	4	3	2	2	2	4	2	64.2857	45.8333	50	43.75	0	1	0	1
1931	67	1	1	1	2	3	1	1	1	4	3	4	4	4	4	4	5	3	3	3	3	4	2	4	4	3	3	4	3	4	2	3	3	4	3	64.2857	66.6667	50	59.375	0	0	0	0
1932	64	1	1	1	3	3	1	1	1	4	4	5	4	4	4	4	4	4	4	3	3	3	2	4	4	3	3	3	2	4	2	3	2	3	2	71.4286	58.3333	41.6667	50	0	0	1	0
1933	64	1	1	1	2	2	1	1	1	4	4	4	4	4	3	4	4	3	3	3	2	3	2	4	5	3	3	4	3	4	1	3	3	4	2	67.8571	58.3333	41.6667	50	0	0	1	0
1934	64	1	0	1	1	2	2	1	2	4	4	4	4	3	3	4	4	3	3	3	2	3	2	3	4	3	3	3	2		2	2	3	3	2	60.7143	50	25	43.75	0	0	1	1
1935	74	2	0	1	1	3	2	1	2	4	4	3	4	4	4	4	4	3	3	3	3	3	3	3	4	3	3	3	2		2	3	3	3	2	57.1429	58.3333	25	53.125	0	0	1	0
1936	64	1	0	0	1	2	2	1	2	4	4	4	4	4	4	4	4	3	3	3	2	3	3	4	4	3	3	3	2		2	3	3	4	2	64.2857	58.3333	25	53.125	0	0	1	0
1937	70	2	1	0	4	1	1	1	2	3	2	4	4	3	3	3	3	3	3	3	1	2	2	3	3	3	3	3	2	4	1	1	2	4	2	57.1429	45.8333	33.3333	31.25	0	1	1	1
1938	75	2	0	0	4	3	1	1	2	4	4	3	3	4	4	3	4	3	3	3	3	3	3	3	4	3	3	4	3	4	2	3	3	4	3	53.5714	62.5	50	56.25	0	0	0	0
1939	65	1	1	1	2	3	1	1	1	4	4	4	4	3	4	4	4	3	3	3	3	3	2	4	3	3	4	4	3	4	3	4	3	3	2	64.2857	58.3333	58.3333	53.125	0	0	0	0
1940	64	1	1	0	4	2	1	1	2	4	3	4	4	4	4	3	3	4	3	3	3	3	3	4	4	3	4	4	3	3	2	3	3	4	2	67.8571	58.3333	41.6667	56.25	0	0	1	0
1942	60	1	1	2	2	3	1	1	1	4	4	4	3	4	4	4	4	3	3	4	4	3	2	4	3	4	3	3	3	4	3	4	3	3	2	60.7143	62.5	58.3333	56.25	0	0	0	0
1943	63	1	1	0	4	3	1	1	2	4	4	3	3	4	4	4	4	3	3	3	3	3	2	4	4	3	4	4	3	4	3	3	3	4	3	60.7143	66.6667	58.3333	53.125	0	0	0	0
1945	60	1	1	1	2	2	1	1	1	4	4	4	4	4	4	3	3	3	3	3	2	3	2	4	4	4	4	3	3	4	2	2	3	2	2	71.4286	54.1667	50	37.5	0	0	0	1
1948	62	1	1	0	2	2	1	1	1	4	4	4	4	4	4	4	3	4	3	3	3	3	2	4	4	3	3	3	2	4	2	4	3	2	2	64.2857	58.3333	41.6667	50	0	0	1	0
1949	62	1	1	0	2	2	1	1	1	4	4	4	4	4	4	4	3	3	3	3	2	2	2	4	4	3	3	4	2	4	2	2	3	3	2	64.2857	62.5	41.6667	37.5	0	0	1	1
1953	61	1	0	1	1	3	1	1	2	4	3	3	3	3	3	4	3	2	3	3	3	4	3	4	5	3	3	4	4	3	2	4	2	4	2	60.7143	54.1667	50	53.125	0	0	0	0
1954	60	1	0	1	1	2	1	1	2	4	4	4	4	4	4	4	3	4	3	3	3	3	2	4	4	3	3	3	2	4	2	3	3	3	2	64.2857	58.3333	41.6667	50	0	0	1	0
1955	62	1	0	1	1	2	1	1	2	3	4	4	4	4	4	3	4	3	3	4	2	3	3	4	4	3	3	4	3	3	2	3	3	4	3	64.2857	66.6667	41.6667	53.125	0	0	1	0
1956	60	1	0	1	1	3	1	1	2	4	4	4	4	4	4	4	4	4	3	3	3	3	3	4	4	3	3	3	2	4	3	4	3	3	2	64.2857	58.3333	50	59.375	0	0	0	0
1957	61	1	0	1	1	3	2	1	2	4	3	3	3	4	4	4	4	3	3	3	3	3	2	4	3	3	3	3	2		2	3	3	2	2	53.5714	58.3333	25	46.875	0	0	1	1
1958	62	1	0	1	1	3	1	1	2	4	4	4	4	4	4	4	4	3	3	3	3	3	2	4	3	3	3	4	3	4	2	3	3	4	2	60.7143	62.5	50	53.125	0	0	0	0
1959	69	1	0	0	4	3	2	1	2	4	3	4	4	4	3	3	4	3	3	3	3	3	2	4	3	3	3	4	2		2	3	3	3	2	60.7143	54.1667	25	50	0	0	1	0
1961	72	2	1	0	4	2	1	1	2	4	3	4	3	3	2	4	3	2	3	3	2	4	3	4	3	3	4	4	4	3	2	4	2	4	2	60.7143	50	50	50	0	0	0	0
1964	60	1	1	2	3	3	1	1	1	4	4	4	4	4	4	4	4	3	3	3	3	3	3	4	4	3	3	3	3	4	2	4	3	4	2	64.2857	58.3333	50	59.375	0	0	0	0
1965	62	1	0	1	1	3	2	1	2	4	4	4	4	4	4	4	4	3	3	3	3	3	3	4	3	3	3	3	2		2	1	2	3	2	60.7143	58.3333	25	43.75	0	0	1	1
1966	64	1	0	0	1	2	2	1	2	4	4	4	4	4	4	3	4	3	3	3	2	3	2	4	3	3	3	4	3		2	2	3	2	2	60.7143	58.3333	37.5	40.625	0	0	1	1
1967	78	2	0	0	1	1	2	1	1	3	4	4	4	3	3	4	4	3	3	3	1	3	1	3	4	3	3	3	4		2	2	3	2	2	60.7143	50	50	34.375	0	0	0	1
1968	62	1	0	2	4	4	1	1	2	4	4	4	3	4	4	4	4	3	3	3	4	4	2	3	4	3	3	3	3	4	2	4	3	4	2	57.1429	58.3333	50	62.5	0	0	0	0
1969	60	1	0	1	1	3	1	1	2	2	2	4	3	2	2	2	3	2	2	2	1	1	1	2	2	2	2	2	2	2	2	4	4	4	1	35.7143	20.8333	25	37.5	1	1	1	1
1974	71	2	0	0	4	3	2	1	2	4	3	4	4	4	3	3	4	3	3	3	3	4	3	3	4	3	3	4	3		2	3	3	4	3	60.7143	58.3333	37.5	59.375	0	0	1	0
1981	85	3	1	0	4	3	2	1	2	4	3	3	3	3	3	3	5	3	3	2	3	3	3	4	3	2	3	3	2		2	3	3	2	2	50	41.6667	25	53.125	0	1	1	0
1982	78	2	1	0	4	3	1	1	2	4	4	4	3	4	4	4	3	3	2	2	3	2	4	3	4	3	3	3	2	3	3	4	3	4	3	53.5714	58.3333	41.6667	56.25	0	0	1	0
1983	63	1	0	1	1	2	2	1	2	4	4	4	4	4	4	4	4	3	3	3	3	3	2	4	4	2	3	3	2	4	2	3	3	4	2	60.7143	58.3333	41.6667	53.125	0	0	1	0
1986	80	3	1	1	4	3	1	1	2	2	2	3	3	3	3	2	2	3	1	2	1	1	2	1	4	2	3	2	2	2	2	3	3	4	3	35.7143	37.5	25	34.375	1	1	1	1
1992	61	1	1	2	2	3	1	1	1	4	3	4	4	3	3	4	3	3	3	3	4	4	3	4	4	3	3	4	4	3	2	3	2	4	2	64.2857	54.1667	50	56.25	0	0	0	0
1993	65	1	1	1	2	3	1	1	1	4	3	4	4	3	3	4	3	3	3	3	3	4	2	4	4	3	3	4	4	3	2	3	2	4	2	64.2857	54.1667	50	50	0	0	0	0
1994	68	1	1	1	4	1	1	1	3	3	3	3	3	2	2	3	4	2	2	3	2	3	3	3	4	2	2	3	3	3	2	1	2	3	2	42.8571	37.5	41.6667	37.5	1	1	1	1
1995	76	2	1	1	3	3	1	1	2	3	3	3	4	3	3	3	4	2	3	3	2	3	3	4	3	3	2	3	3	3	2	4	2	4	2	53.5714	45.8333	41.6667	50	0	1	1	0
1996	64	1	1	2	2	3	1	1	1	4	4	4	3	3	3	4	3	3	3	3	3	4	3	4	4	3	3	4	4	3	2	4	2	4	2	60.7143	54.1667	50	56.25	0	0	0	0
1997	61	1	1	1	2	3	1	1	1	4	3	4	3	3	3	4	3	3	3	3	2	4	4	4	4	3	3	4	4	3	2	3	2	4	2	60.7143	54.1667	50	53.125	0	0	0	0
1998	79	2	1	2	3	3	1	1	2	4	3	4	4	4	3	4	3	3	3	3	4	4	4	4	3	3	3	4	4	3	2	3	2	4	2	60.7143	58.3333	50	59.375	0	0	0	0
1999	67	1	1	2	2	3	1	1	1	4	3	4	4	3	3	4	3	3	3	4	3	4	3	4	3	3	3	4	4	3	2	3	2	4	2	60.7143	58.3333	50	53.125	0	0	0	0
2000	64	1	1	2	2	2	1	1	1	4	3	4	4	3	3	3	4	3	3	3	2	4	3	4	5	3	3	4	4	3	2	3	2	4	2	67.8571	50	50	53.125	0	0	0	0
2001	68	1	1	0	2	3	1	1	1	4	3	4	4	3	3	4	3	3	3	3	3	4	3	4	3	3	3	4	4	3	2	3	2	3	2	60.7143	54.1667	50	50	0	0	0	0
2002	70	2	1	1	2	2	1	1	1	4	3	4	4	3	2	4	3	3	3	3	2	3	3	4	5	3	3	4	4	3	2	3	2	4	3	67.8571	54.1667	50	46.875	0	0	0	1
2004	70	2	1	1	2	3	1	1	1	4	4	4	4	2	2	2	3	3	3	2	1	1	1	4	4	3	3	4	4	2	2	4	4	4	5	64.2857	45.8333	41.6667	40.625	0	1	1	1
2005	85	3	1	1	4	3	1	1	1	4	1	5	4	2	2	2	3	2	2	1	1	2	4	4	4	4	4	4	4	4	2	2	4	4	1	71.4286	25	58.3333	43.75	0	1	0	1
2006	65	1	0	1	2	4	1	1	2	2	2	3	3	3	2	2	2	3	1	1	1	1	1	2	2	2	2	1	1	2	1	2	2	4	2	28.5714	20.8333	8.33333	25	1	1	1	1
2011	68	1	1	2	3	4	1	1	2	4	4	4	4	2	3	3	3	3	2	2	2	2	1	4	4	4	4	3	3	2	3	4	4	4	3	67.8571	41.6667	41.6667	46.875	0	1	1	1
2017	70	2	0	1	4	2	2	1	2	2	2	4	4	2	2	3	3	2	2	2	1	2	2	2	4	2	2	2	3	1	2	2	1	4	2	46.4286	29.1667	25	28.125	1	1	1	1
2019	60	1	0	0	1	1	2	1	2	4	4	4	4	2	2	3	2	3	2	2	1	1	2	4	4	3	4	4	4	2	3	2	2	4	2	64.2857	37.5	50	28.125	0	1	0	1
2022	70	2	1	2	2	4	1	1	1	4	4	3	3	2	3	3	2	2	1	2	1	2	2	2	2	2	3	4	4	4	2	4	3	4	2	32.1429	41.6667	58.3333	37.5	1	1	0	1
2023	65	1	1	0	4	2	1	1	2	2	2	4	3	3	1	1	2	2	1	2	1	1	2	2	2	1	2	2	2	2	1	2	1	4	2	28.5714	20.8333	16.6667	21.875	1	1	1	1
2024	60	1	0	1	1	4	1	1	2	2	2	3	4	3	3	2	1	2	2	2	1	2	1	2	2	3	2	2	4	2	2	4	3	4	2	39.2857	33.3333	41.6667	31.25	1	1	1	1
2025	60	1	0	1	1	3	1	1	2	2	2	4	3	2	2	2	2	1	2	1	2	2	2	2	4	2	2	4	4	4	2	4	3	4	2	42.8571	29.1667	58.3333	37.5	1	1	0	1
2028	80	3	1	1	3	2	1	1	2	2	2	5	4	3	2	2	3	2	1	1	1	2	1	2	2	1	1	2	1	2	1	2	3	4	2	32.1429	25	8.33333	31.25	1	1	1	1
2029	70	2	0	1	4	3	2	1	2	4	4	4	4	2	1	2	2	2	1	2	2	2	2	2	4	4	4	4	3	2	2	3	2	4	2	57.1429	29.1667	33.3333	34.375	0	1	1	1
2030	60	1	0	1	4	3	2	1	2	2	2	4	5	1	2	1	2	2	2	2	1	1	1	2	2	2	2	3	2	2	3	2	2	4	2	42.8571	20.8333	33.3333	21.875	1	1	1	1
2031	60	1	1	1	2	2	1	1	1	2	2	4	4	2	3	2	2	1	1	2	1	1	2	2	2	3	2	2	2	2	1	4	2	4	2	39.2857	29.1667	16.6667	28.125	1	1	1	1
2032	60	1	1	1	2	2	1	1	2	2	2	4	4	3	2	2	2	2	1	2	1	1	2	2	2	2	2	4	4	2	1	4	2	4	2	35.7143	37.5	33.3333	31.25	1	1	1	1
2034	72	2	1	2	2	3	1	1	2	2	2	4	4	2	1	1	2	2	2	2	1	1	2	2	2	2	2	2	3	3	2	4	2	4	2	39.2857	16.6667	41.6667	31.25	1	1	1	1
2035	60	1	1	1	2	2	1	1	2	2	2	4	4	3	2	2	3	2	1	2	1	1	1	2	4	2	2	2	3	2	1	4	3	4	2	42.8571	29.1667	25	34.375	1	1	1	1
2036	60	1	0	1	4	4	1	1	2	4	4	3	3	2	3	3	2	1	2	1	1	1	1	2	2	2	2	2	2	1	2	4	4	4	2	32.1429	29.1667	16.6667	31.25	1	1	1	1
2037	65	1	0	1	4	3	2	1	2	2	2	3	3	2	2	1	1	2	1	1	1	1	2	2	2	2	2	2	2	1	2	2	1	4	2	28.5714	16.6667	16.6667	18.75	1	1	1	1
2038	60	1	0	1	1	2	1	1	2	2	2	4	3	2	2	2	3	2	1	1	1	1	1	2	2	2	2	2	2	2	1	3	4	4	1	32.1429	16.6667	16.6667	34.375	1	1	1	1
2039	65	1	0	1	3	3	2	1	2	2	2	3	3	2	2	2	2	1	2	1	1	1	1	2	2	2	2	2	3	1	2	4	4	4	1	32.1429	16.6667	25	31.25	1	1	1	1
2040	60	1	0	1	1	3	2	1	1	4	4	5	5	2	3	3	3	3	5	3	1	1	2	4	4	4	4	4	2	4	2	4	4	4	1	85.7143	41.6667	41.6667	43.75	0	1	1	1
2041	60	1	0	1	1	4	1	1	2	2	2	3	3	3	2	2	2	1	2	2	1	1	2	2	2	2	2	2	2	3	1	2	3	4	2	32.1429	29.1667	25	25	1	1	1	1
2042	60	1	0	2	1	4	2	1	2	2	2	3	3	3	2	2	3	1	1	1	1	1	2	2	2	1	2	1	2	2	1	1	2	4	2	25	20.8333	16.6667	21.875	1	1	1	1
2051	76	2	1	2	3	3	1	1	1	4	3	4	4	3	3	4	3	3	3	3	3	4	3	4	3	3	3	4	4	3	2	4	2	4	2	60.7143	54.1667	50	56.25	0	0	0	0
2059	60	1	1	1	2	2	1	1	1	2	2	4	3	3	2	2	2	3	2	2	1	1	1	2	2	2	1	1	2	4	2	2	4	4	1	32.1429	20.8333	41.6667	31.25	1	1	1	1
2060	60	1	1	1	2	2	1	1	1	2	2	5	3	3	3	2	3	2	2	2	1	1	1	1	2	2	2	2	1	2	1	2	3	4	1	35.7143	29.1667	8.33333	28.125	1	1	1	1
2061	60	1	1	1	2	3	1	1	1	4	4	3	3	3	3	3	3	3	5	4	1	1	1	4	4	4	4	4	4	3	2	4	4	4	1	71.4286	50	50	40.625	0	0	0	1
2062	75	2	1	2	2	4	1	1	1	4	4	4	5	1	1	2	2	3	1	1	1	1	2	4	4	4	4	4	4	4	3	4	4	4	1	67.8571	16.6667	66.6667	40.625	0	1	0	1
2063	70	2	1	1	2	4	1	1	1	2	2	4	4	2	3	3	2	1	1	1	1	1	1	2	2	2	2	2	4	4	2	4	4	4	2	35.7143	29.1667	58.3333	31.25	1	1	0	1
2065	65	1	1	2	2	3	1	1	1	2	2	4	4	2	2	1	2	2	1	1	1	1	2	2	2	2	2	2	1	2	1	4	4	4	2	35.7143	16.6667	8.33333	37.5	1	1	1	1
2066	67	1	1	2	2	3	1	1	2	2	2	4	4	1	3	3	2	1	1	1	1	1	1	2	2	2	2	2	2	2	1	4	4	4	2	35.7143	25	16.6667	31.25	1	1	1	1
2067	60	1	1	2	2	3	1	1	1	4	4	5	5	2	2	3	2	2	2	1	1	4	4	4	4	4	4	4	4	4	2	3	4	4	1	75	29.1667	58.3333	50	0	1	0	0
2068	60	1	1	1	2	3	1	1	1	4	4	5	5	2	2	3	2	3	2	2	1	1	2	4	4	4	4	4	4	4	2	4	4	4	1	75	33.3333	58.3333	40.625	0	1	0	1
2069	65	1	1	1	2	3	1	1	1	2	2	4	5	2	2	2	2	1	1	1	1	1	1	2	2	2	2	2	2	2	1	4	4	4	1	39.2857	16.6667	16.6667	31.25	1	1	1	1
2070	60	1	1	1	2	3	1	1	2	2	2	3	3	2	2	3	2	2	1	1	1	1	1	4	4	3	4	4	4	2	1	4	4	4	1	53.5714	29.1667	33.3333	34.375	0	1	1	1
2071	60	1	1	1	2	3	1	1	1	4	4	5	5	2	3	2	2	2	2	2	1	1	1	4	4	4	4	4	4	2	1	4	4	4	2	75	37.5	33.3333	34.375	0	1	1	1
2072	60	1	1	1	2	2	1	1	2	4	4	5	5	2	2	2	3	2	1	1	1	1	1	4	4	4	4	4	4	3	2	4	4	4	2	71.4286	29.1667	50	37.5	0	1	0	1
2073	72	2	1	1	2	3	1	1	2	2	2	4	4	3	3	2	2	1	2	2	1	1	1	1	1	2	2	2	1	2	1	1	2	4	1	32.1429	29.1667	8.33333	15.625	1	1	1	1
2074	60	1	1	1	2	3	1	1	2	2	2	3	3	3	2	2	2	2	1	1	1	1	1	2	2	2	2	2	2	1	2	4	4	4	2	28.5714	25	16.6667	34.375	1	1	1	1
2076	65	1	0	1	1	3	1	1	2	4	4	4	4	2	3	3	2	2	2	1	1	1	1	4	4	4	4	4	4	4	2	4	4	4	1	67.8571	33.3333	58.3333	34.375	0	1	0	1
2077	60	1	0	1	1	3	1	1	2	4	4	5	5	2	2	2	3	3	2	2	1	1	1	1	4	4	4	4	4	2	3	4	3	4	1	64.2857	29.1667	50	37.5	0	1	0	1
2078	60	1	1	1	2	3	1	1	2	4	4	5	5	2	1	1	2	2	3	2	1	1	1	4	4	4	4	4	4	4	2	4	4	4	1	78.5714	20.8333	58.3333	34.375	0	1	0	1
2079	60	1	0	1	1	3	1	1	2	4	4	5	5	1	3	2	2	2	3	2	1	1	1	3	4	3	2	3	3	2	2	4	4	4	3	64.2857	33.3333	33.3333	34.375	0	1	1	1
2080	60	1	0	1	1	3	1	1	2	2	2	4	3	3	3	2	2	2	2	2	1	1	1	2	2	2	2	4	4	3	2	4	3	4	2	35.7143	41.6667	50	31.25	1	1	0	1
2081	60	1	0	1	1	3	1	1	2	2	2	3	3	2	2	2	3	1	5	2	1	1	1	2	2	2	2	2	3	2	1	2	2	4	1	42.8571	20.8333	25	21.875	1	1	1	1
2082	65	1	1	1	2	2	1	1	2	4	4	5	5	2	2	2	3	3	2	1	1	1	1	4	4	4	4	4	4	4	3	4	4	4	2	75	29.1667	66.6667	40.625	0	1	0	1
2084	60	1	0	1	1	4	2	1	2	4	4	5	5	2	3	3	2	3	5	5	1	1	2	4	4	4	4	4	4	2	1	1	3	4	1	85.7143	50	33.3333	28.125	0	0	1	1
2085	70	2	0	1	1	3	1	1	2	4	4	5	5	2	2	2	2	3	5	5	1	1	1	4	4	4	4	4	4	3	3	4	4	4	1	85.7143	41.6667	58.3333	37.5	0	1	0	1
2086	80	3	0	1	1	3	1	1	2	2	2	3	3	3	2	2	2	1	2	2	1	1	1	2	2	2	2	2	2	1	2	3	3	4	1	32.1429	25	16.6667	25	1	1	1	1
2107	64	1	1	2	3	3	1	1	1	4	2	4	3	4	4	3	3	4	3	3	3	4	4	4	4	3	3	4	3	3	2	3	4	4	3	60.7143	62.5	41.6667	65.625	0	0	1	0
2108	62	1	1	1	2	2	1	1	1	4	3	4	4	4	4	4	4	3	3	3	2	3	2	4	4	3	3	3	2	4	2	3	3	4	2	64.2857	58.3333	41.6667	50	0	0	1	0
2109	60	1	1	1	2	3	1	1	1	3	3	4	4	4	4	4	3	3	2	3	3	4	4	4	4	3	4	4	4	3	3	4	4	3	3	64.2857	66.6667	58.3333	62.5	0	0	0	0
2110	65	1	1	2	3	3	1	1	1	4	3	4	3	4	4	4	3	3	3	3	3	2	4	4	4	3	3	4	4	4	3	3	4	2	3	60.7143	66.6667	66.6667	50	0	0	0	0
2112	60	1	1	1	4	3	1	1	2	2	2	3	2	4	4	3	3	4	3	3	3	4	4	4	4	3	3	3	3	3	3	4	4	3	2	53.5714	54.1667	50	65.625	0	0	0	0
2115	65	1	1	0	4	3	1	1	2	4	3	4	3	4	4	3	3	3	3	3	3	4	4	4	4	3	3	4	4	4	3	3	4	4	3	60.7143	62.5	66.6667	62.5	0	0	0	0
2116	60	1	0	0	1	3	2	1	2	3	4	2	3	3	3	4	4	4	3	3	3	4	4	4	4	3	3	3	4	4	3	3	3	4	4	53.5714	58.3333	66.6667	65.625	0	0	0	0
2119	60	1	0	0	1	3	1	1	2	3	3	4	4	4	4	4	4	3	3	3	3	3	4	4	4	3	4	4	3	3	3	2	2	3	3	67.8571	66.6667	50	50	0	0	0	0
2121	60	1	0	1	1	3	1	1	2	3	4	3	4	3	3	3	4	4	3	3	3	4	4	3	4	4	4	3	3	3	4	4	4	3	3	64.2857	50	58.3333	68.75	0	0	0	0
2122	60	1	1	1	2	3	1	1	2	3	4	3	3	4	4	4	4	3	3	3	3	4	4	4	4	3	4	4	4	4	3	3	4	4	3	60.7143	66.6667	66.6667	65.625	0	0	0	0
2123	60	1	0	0	1	1	2	1	2	2	2	4	3	4	3	3	3	2	3	3	3	4	3	4	4	3	3	4	4	4	3	3	3	3	3	60.7143	58.3333	66.6667	50	0	0	0	0
2125	62	1	1	2	3	3	1	1	2	4	4	4	3	4	4	4	4	4	3	3	3	4	4	3	4	4	3	3	3	4	4	3	3	3	3	60.7143	62.5	66.6667	62.5	0	0	0	0
2126	60	1	0	0	1	3	2	1	2	3	4	3	3	4	4	4	4	3	3	3	3	4	4	4	4	3	3	3	4	4	3	3	4	4	3	57.1429	62.5	66.6667	65.625	0	0	0	0
2127	60	1	0	0	1	3	1	1	2	4	3	4	3	4	4	3	3	3	3	3	3	4	4	4	4	4	3	3	3	3	4	4	3	3	3	64.2857	58.3333	58.3333	59.375	0	0	0	0
2128	80	3	1	1	2	3	2	1	1	3	4	2	3	3	4	4	4	4	4	3	3	4	4	4	4	4	3	3	3	3	3	4	4	3	2	60.7143	54.1667	50	68.75	0	0	0	0
2129	70	2	1	1	4	3	1	1	2	3	4	3	3	4	4	4	4	4	4	3	3	3	3	4	4	4	3	3	3	3	3	3	4	3	2	64.2857	58.3333	50	59.375	0	0	0	0
2130	70	2	1	0	2	3	1	1	1	3	4	2	3	4	4	4	3	3	3	3	3	4	4	3	3	4	4	4	3	3	3	4	3	3	2	53.5714	62.5	50	59.375	0	0	0	0
2131	60	1	1	1	3	3	1	1	1	3	3	4	4	4	4	4	4	4	3	3	3	4	4	4	4	3	3	3	3	4	3	3	3	3	3	64.2857	62.5	58.3333	62.5	0	0	0	0
2132	70	2	1	1	3	3	1	1	1	3	4	4	4	3	2	4	3	3	3	3	3	4	2	4	4	3	3	4	3	3	2	2	2	3	2	64.2857	50	41.6667	43.75	0	0	1	1
2134	65	1	0	0	4	3	1	1	2	4	4	3	3	4	4	4	4	3	3	3	3	4	4	4	4	3	3	4	4	4	4	3	3	3	3	57.1429	66.6667	75	59.375	0	0	0	0
2135	62	1	0	0	1	3	1	1	2	3	4	2	3	3	4	4	4	3	3	3	3	3	4	4	4	3	3	3	3	4	4	3	3	3	2	53.5714	54.1667	66.6667	56.25	0	0	0	0
2146	60	1	1	0	2	3	1	1	1	4	4	3	3	3	4	4	4	4	3	3	3	4	4	4	4	3	3	4	4	4	4	3	3	3	3	57.1429	62.5	75	62.5	0	0	0	0
2149	62	1	1	1	2	3	1	1	1	4	4	3	3	4	4	4	4	4	4	3	3	4	4	4	4	3	4	4	4	4	3	3	4	4	2	64.2857	62.5	66.6667	68.75	0	0	0	0
2150	60	1	1	2	2	3	1	1	1	4	3	3	4	4	4	4	4	3	3	3	3	4	4	4	4	3	4	4	4	3	3	4	4	4	2	64.2857	62.5	58.3333	68.75	0	0	0	0
2175	65	1	0	1	1	4	1	1	2	4	3	3	3	2	3	2	2	2	1	1	1	2	1	4	4	3	2	3	2	3	3	3	3	4	3	46.4286	33.3333	41.6667	31.25	1	1	1	1
2188	63	1	1	1	2	2	1	1	1	4	3	4	4	3	3	4	3	2	3	3	2	4	3	4	3	2	3	3	4	3	2	3	2	4	2	57.1429	50	50	46.875	0	0	0	1
2189	62	1	1	2	3	3	1	1	1	4	4	4	4	3	3	4	3	3	3	3	3	4	5	4	3	3	3	4	4	3	2	4	2	4	2	60.7143	54.1667	50	62.5	0	0	0	0
2190	68	1	0	0	4	2	2	1	3	3	3	4	3	3	2	3	3	2	3	3	2	3	4	4	3	2	3	3	3		2	3	2	3	2	53.5714	41.6667	37.5	43.75	0	1	1	1
2191	62	1	0	1	1	3	1	1	2	4	4	4	3	3	3	4	3	3	3	3	3	4	4	4	3	3	3	3	4	3	2	3	2	4	2	57.1429	50	50	56.25	0	0	0	0
2205	60	1	1	1	2	2	1	1	1	2	2	4	3	2	2	2	3	2	1	2	2	2	2	4	4	3	3	3	4	2	4	4	3	4	2	53.5714	29.1667	58.3333	43.75	0	1	0	1
2206	60	1	1	2	2	4	1	1	1	3	3	3	3	3	3	2	2	2	2	2	1	1	1	2	4	2	2	2	4	1	1	4	2	4	3	39.2857	37.5	25	28.125	1	1	1	1
2207	70	2	1	1	2	4	1	1	1	2	2	4	3	3	3	2	2	1	1	2	1	2	2	2	4	3	2	2	2	2	1	4	2	4	2	42.8571	33.3333	16.6667	31.25	1	1	1	1
2209	70	2	1	0	4	4	1	1	2	2	2	3	4	2	3	2	2	2	2	2	1	1	5	2	2	2	2	2	2	2	1	1	1	4	2	35.7143	29.1667	16.6667	28.125	1	1	1	1
2210	60	1	1	2	2	3	1	1	1	4	4	4	4	3	3	2	2	2	2	2	2	1	2	4	4	4	4	4	3	2	4	3	4	1	1	67.8571	37.5	50	28.125	0	1	0	1
2211	60	1	1	2	2	4	1	1	1	4	4	4	4	3	3	2	2	2	2	2	1	1	2	4	4	4	4	4	3	2	1	2	2	4	2	67.8571	41.6667	25	25	0	1	1	1
2212	72	2	1	2	3	3	1	1	2	4	4	3	4	2	2	2	3	2	2	2	2	2	2	4	4	3	4	4	4	4	3	4	4	4	2	60.7143	33.3333	66.6667	46.875	0	1	0	1
2213	60	1	1	2	2	4	1	1	1	4	4	4	4	3	2	3	2	2	2	2	2	2	1	4	4	3	4	4	4	4	3	4	4	4	2	64.2857	41.6667	66.6667	40.625	0	1	0	1
2214	77	2	1	1	2	3	1	1	2	2	2	4	4	2	2	2	2	1	2	2	2	1	2	2	4	2	2	3	3	2	1	4	2	4	2	46.4286	29.1667	25	31.25	1	1	1	1
2215	60	1	1	1	4	3	1	1	2	2	3	4	4	2	3	2	3	2	1	2	1	2	2	2	2	2	2	2	2	1	2	2	2	4	2	35.7143	29.1667	16.6667	31.25	1	1	1	1
2216	60	1	1	2	3	4	1	1	1	4	4	4	4	2	2	3	2	3	2	2	2	2	2	4	4	4	4	4	3	3	2	4	3	4	2	67.8571	37.5	41.6667	43.75	0	1	1	1
2217	70	2	1	1	2	3	1	1	1	2	2	4	4	2	3	2	2	2	2	2	1	2	1	2	2	2	2	2	2	3	2	2	2	4	2	39.2857	29.1667	33.3333	25	1	1	1	1
2218	65	1	1	2	2	4	1	1	2	2	2	4	4	3	2	2	3	2	2	2	1	1	1	1	1	2	2	2	2	1	2	2	2	4	2	32.1429	29.1667	16.6667	25	1	1	1	1
2219	60	1	1	1	4	2	1	1	2	2	2	3	4	2	2	2	3	2	1	1	2	1	2	2	4	3	2	2	2	1	2	3	2	4	2	42.8571	20.8333	16.6667	34.375	1	1	1	1
2220	60	1	1	1	2	1	1	1	2	1	2	3	3	3	3	2	2	2	1	1	2	2	2	2	2	2	2	2	3	2	3	2	3	4	2	28.5714	29.1667	41.6667	34.375	1	1	1	1
2221	60	1	1	0	2	1	1	1	1	2	2	3	3	2	2	2	2	2	1	2	1	1	2	2	2	2	2	2	2	1	2	2	2	4	2	28.5714	25	16.6667	25	1	1	1	1
2222	60	1	0	1	1	3	1	1	2	2	2	3	3	3	3	2	2	2	2	2	1	2	2	4	4	3	4	3	3	2	1	2	2	4	2	57.1429	37.5	25	28.125	0	1	1	1
2223	60	1	1	1	2	1	1	1	1	2	2	3	3	3	2	2	2	1	1	2	2	1	2	2	2	2	2	2	2	1	2	2	1	4	2	28.5714	29.1667	16.6667	21.875	1	1	1	1
2226	65	1	0	0	1	1	2	3	1	3	2	3	3	3	2	3	2	1	1	2	2	1	1	2	4	2	2	2	2	2	1	1	2	4	2	35.7143	33.3333	16.6667	18.75	1	1	1	1
2237	60	1	0	0	1	1	1	1	2	3	4	3	3	2	3	2	3	3	2	2	1	2	2	3	4	2	2	3	2	2	1	3	2	4	3	42.8571	37.5	16.6667	37.5	1	1	1	1
2238	60	1	0	0	1	1	1	1	2	2	1	3	4	2	3	2	2	1	2	2	1	2	1	2	4	1	1	2	1	2	1	2	1	4	2	35.7143	29.1667	8.33333	18.75	1	1	1	1
2239	60	1	0	0	1	1	2	3	1	2	1	3	3	2	2	3	2	2	2	2	1	2	2	2	4	2	2	2	1	2	1	2	1	4	2	39.2857	29.1667	8.33333	25	1	1	1	1
2241	80	3	0	0	3	1	2	1	2	1	1	3	3	3	2	2	1	1	1	1	1	1	2	1	4	1	1	1	1	1	2	2	2	4	2	25	20.8333	8.33333	18.75	1	1	1	1
2242	70	2	1	1	4	1	1	1	2	1	1	3	3	3	3	2	2	2	2	2	1	1	1	2	4	2	2	2	1	2	2	3	3	4	2	39.2857	33.3333	16.6667	28.125	1	1	1	1
2243	100	3	0	0	4	4	2	1	2	1	2	3	3	3	2	2	2	1	1	2	2	1	2	1	4	2	2	2	2	2	1	4	3	4	3	32.1429	33.3333	16.6667	34.375	1	1	1	1
2244	60	1	0	1	1	1	1	1	2	1	1	3	3	3	2	2	2	2	1	2	1	2	2	2	4	3	2	2	3	2	2	3	3	2	3	39.2857	33.3333	33.3333	28.125	1	1	1	1
2245	60	1	0	0	1	1	1	1	2	2	1	3	3	2	2	2	3	2	1	2	1	1	2	1	4	3	2	2	2	1	2	2	1	4	2	35.7143	25	16.6667	25	1	1	1	1
2246	65	1	0	1	1	1	2	3	1	1	1	5	3	3	2	2	2	1	1	1	1	2	1	1	4	1	1	1	1	1	2	2	2	4	3	32.1429	25	8.33333	21.875	1	1	1	1
2249	65	1	0	1	1	2	1	1	2	2	2	4	3	3	2	2	2	2	1	2	2	2	2	2	2	2	3	3	1	2	2	4	3	4	3	35.7143	37.5	16.6667	40.625	1	1	1	1
2250	60	1	1	1	2	4	1	1	2	1	1	3	3	3	2	2	2	1	2	2	2	2	2	2	4	2	2	2	4	2	2	4	4	4	2	39.2857	29.1667	41.6667	40.625	1	1	1	1
2251	60	1	1	0	2	3	1	1	2	3	4	4	3	4	4	3	3	3	3	3	4	4	4	4	4	3	3	3	4	4	4	3	3	3	3	60.7143	58.3333	75	59.375	0	0	0	0
2252	62	1	1	1	2	3	1	1	1	3	3	3	3	3	3	3	3	2	2	3	4	4	4	4	3	3	3	3	3	3	3	3	3	3	3	50	50	50	56.25	0	0	0	0
2253	65	1	1	1	2	3	1	1	1	3	4	4	3	4	4	4	4	3	3	3	3	4	4	4	4	3	4	4	3	4	4	4	4	3	3	64.2857	66.6667	66.6667	65.625	0	0	0	0
2262	80	3	0	0	1	3	2	1	2	4	4	4	3	4	4	4	4	3	3	3	3	3	4	4	4	3	3	3	4	3	3	3	4	4	3	60.7143	62.5	58.3333	62.5	0	0	0	0
2263	60	1	0	1	1	3	1	1	2	3	4	3	3	4	4	4	4	4	3	3	3	3	4	4	4	3	4	4	4	4	3	3	3	3	3	60.7143	66.6667	66.6667	59.375	0	0	0	0
2264	60	1	0	0	1	2	2	1	2	3	3	4	3	4	3	4	3	3	3	3	3	3	4	4	4	3	3	3	4	4	4	3	3	3	3	60.7143	58.3333	75	53.125	0	0	0	0
2265	70	2	1	1	4	3	1	1	2	3	4	3	2	4	3	3	4	4	3	3	4	3	3	4	3	3	3	4	4	4	3	3	3	3	3	50	58.3333	66.6667	59.375	0	0	0	0
2267	60	1	1	1	2	3	1	1	1	3	4	4	3	4	4	4	3	3	4	4	3	4	4	4	4	3	4	4	4	4	3	3	3	3	3	67.8571	70.8333	66.6667	56.25	0	0	0	0
2268	64	1	1	2	2	3	1	1	1	4	4	4	3	4	4	4	4	4	3	3	4	4	4	4	4	4	3	4	4	4	4	4	4	4	3	64.2857	66.6667	75	75	0	0	0	0
2269	60	1	1	2	2	3	1	1	1	4	4	3	2	4	4	4	4	3	3	3	3	3	4	4	4	4	3	3	4	4	4	4	4	4	3	57.1429	62.5	75	65.625	0	0	0	0
2270	61	1	1	1	2	3	1	1	1	4	4	4	3	4	4	4	3	3	3	3	3	4	4	4	4	3	4	4	4	4	3	4	4	4	3	64.2857	66.6667	66.6667	65.625	0	0	0	0
2279	70	2	0	0	4	3	1	1	2	3	4	3	3	3	3	3	3	3	3	3	3	4	4	4	2	3	3	4	3	3	4	4	4	4	2	50	50	58.3333	65.625	0	0	0	0
2280	70	2	0	0	4	3	2	1	2	4	4	3	3	4	4	4	3	3	3	3	3	3	4	4	3	3	3	3	3	3	4	4	4	4	3	53.5714	62.5	58.3333	62.5	0	0	0	0
2283	60	1	1	0	2	2	1	1	1	4	4	4	3	4	4	4	4	4	3	3	4	3	4	4	4	3	4	4	4	4	4	3	3	3	2	64.2857	62.5	75	62.5	0	0	0	0
2285	66	1	1	2	2	3	1	1	1	3	4	4	3	4	4	4	4	4	4	4	4	4	4	4	4	3	4	4	4	4	4	3	4	4	3	67.8571	70.8333	75	71.875	0	0	0	0
2286	60	1	1	2	2	2	1	1	1	4	4	3	4	3	4	4	4	4	3	3	4	4	3	4	4	3	4	4	4	3	3	4	4	3	3	64.2857	62.5	58.3333	68.75	0	0	0	0
2287	62	1	1	1	2	3	1	1	1	3	4	4	3	3	3	3	4	3	3	3	3	3	4	4	4	3	3	4	4	4	3	3	3	3	3	60.7143	54.1667	66.6667	56.25	0	0	0	0
2293	90	3	0	0	1	3	2	1	2	3	3	3	3	3	3	3	3	3	3	3	3	4	4	4	4	3	3	3	4	3	3	4	4	4	3	57.1429	50	58.3333	65.625	0	0	0	0
2294	60	1	0	1	1	3	1	1	2	3	4	3	3	4	3	3	3	3	3	3	3	4	4	4	4	3	3	3	3	3	3	4	3	3	3	57.1429	54.1667	50	59.375	0	0	0	0
2295	60	1	0	0	1	3	1	1	2	3	3	2	3	3	3	4	4	4	3	3	3	4	4	4	4	3	3	3	3	4	4	3	3	3	3	53.5714	54.1667	66.6667	62.5	0	0	0	0
2301	70	2	1	1	4	3	1	1	2	3	3	3	3	3	3	3	3	3	3	3	3	4	4	3	3	3	3	3	3	3	3	2	4	4	2	50	45.8333	50	59.375	0	1	0	0
2302	75	2	0	0	4	3	2	1	2	3	4	3	2	4	4	3	3	3	3	3	3	4	4	4	4	4	3	4	4	4	4	4	3	3	3	57.1429	62.5	75	59.375	0	0	0	0
2303	60	1	0	1	1	3	1	1	2	4	4	3	5	3	4	4	4	4	4	3	4	3	3	4	4	4	3	3	3	4	4	3	3	3	3	71.4286	58.3333	66.6667	59.375	0	0	0	0
2304	65	1	1	0	2	3	1	1	1	4	4	4	3	3	4	4	4	3	3	3	3	4	4	4	4	3	3	3	4	3	4	4	4	4	3	60.7143	58.3333	66.6667	68.75	0	0	0	0
2305	72	2	1	0	2	3	1	1	2	3	4	3	3	4	4	3	3	3	3	3	3	4	4	4	4	3	3	4	3	4	4	3	3	4	3	57.1429	62.5	66.6667	59.375	0	0	0	0
2307	70	2	1	1	4	3	1	1	2	4	4	3	3	3	3	4	3	3	2	3	3	3	4	3	2	3	3	3	3	3	4	4	3	4	3	42.8571	54.1667	58.3333	59.375	1	0	0	0
2308	81	3	1	2	3	3	1	1	1	4	4	3	3	4	4	4	4	4	4	4	4	4	4	4	4	4	4	4	4	3	4	4	4	4	3	67.8571	70.8333	66.6667	75	0	0	0	0
2312	60	1	0	0	1	3	1	1	2	4	4	3	3	4	4	4	4	4	3	3	4	4	4	4	4	3	3	4	4	3	3	3	4	4	3	57.1429	66.6667	58.3333	71.875	0	0	0	0
2313	70	2	0	0	4	3	2	1	2	4	3	3	3	4	4	3	3	3	3	3	3	4	4	4	4	3	4	4	4	4	3	3	3	3	3	60.7143	62.5	66.6667	56.25	0	0	0	0
2314	62	1	0	2	2	3	2	1	1	4	3	4	3	3	3	4	4	4	3	3	3	3	4	4	3	4	4	4	4	4	3	4	4	3	2	64.2857	54.1667	66.6667	65.625	0	0	0	0
2315	65	1	0	1	1	3	2	1	2	4	4	4	3	4	4	4	4	4	3	3	4	4	4	4	4	4	3	3	4	4	3	3	3	4	3	64.2857	62.5	66.6667	68.75	0	0	0	0
2316	75	2	1	2	2	3	1	1	1	4	4	4	2	4	4	4	3	3	3	3	3	4	4	4	4	3	4	4	4	4	3	4	4	4	3	60.7143	66.6667	66.6667	65.625	0	0	0	0
2362	75	2	0	0	4	2	2	1	2	3	2	3	4	3	2	2	2	1	1	2	1	1	1	1	2	2	2	2	2	1	2	2	2	4	3	28.5714	33.3333	16.6667	18.75	1	1	1	1
2363	60	1	0	1	1	1	2	1	1	3	2	4	3	3	3	2	2	1	2	2	2	1	2	3	4	3	3	3	2	2	2	3	2	4	3	53.5714	41.6667	25	28.125	0	1	1	1
2364	60	1	0	1	1	2	1	1	2	3	3	3	3	2	2	2	3	2	1	2	2	1	2	3	4	3	2	2	2	4	2	4	2	4	2	42.8571	25	41.6667	37.5	1	1	1	1
2365	60	1	0	1	1	1	2	1	2	2	2	4	4	1	2	2	2	2	1	2	1	2	1	2	2	3	2	2	1	2	2	2	2	4	2	39.2857	20.8333	16.6667	25	1	1	1	1
2366	60	1	0	1	4	2	2	1	2	2	2	4	4	2	2	2	2	1	1	1	1	1	1	2	2	2	2	3	2	2	1	2	2	4	2	35.7143	25	16.6667	18.75	1	1	1	1
2367	60	1	0	1	1	2	2	1	2	2	2	3	4	3	2	2	3	2	2	2	1	1	2	3	4	3	2	2	3	2	2	2	3	4	2	50	29.1667	33.3333	31.25	0	1	1	1
2368	60	1	0	1	1	3	2	1	2	2	2	3	4	3	2	2	2	1	1	1	1	1	2	2	2	2	2	2	2	1	2	4	3	4	2	32.1429	25	16.6667	31.25	1	1	1	1
2369	65	1	0	1	4	3	2	1	2	2	2	4	4	2	1	2	2	2	2	2	1	1	1	2	2	2	2	2	3	2	1	4	3	4	1	39.2857	16.6667	25	31.25	1	1	1	1
2370	90	3	0	1	4	4	2	1	2	2	2	3	3	3	3	2	3	2	1	1	2	2	2	2	2	2	2	2	2	1	3	4	4	4	2	28.5714	29.1667	25	46.875	1	1	1	1
2371	60	1	0	1	1	4	1	1	2	2	2	4	4	2	2	2	2	2	1	1	1	1	2	2	2	1	1	2	2	2	1	2	2	4	2	28.5714	20.8333	16.6667	25	1	1	1	1
2372	60	1	0	1	1	3	1	1	2	2	2	4	4	2	3	2	2	2	2	2	1	1	1	4	4	4	4	4	4	2	3	4	3	4	2	67.8571	37.5	50	31.25	0	1	0	1
2373	60	1	0	1	1	3	2	1	2	4	4	4	4	2	3	2	2	2	2	2	1	1	1	4	4	3	4	3	3	2	2	3	2	4	2	64.2857	33.3333	33.3333	25	0	1	1	1
2374	100	3	0	1	4	3	2	1	2	2	2	3	3	3	2	2	2	2	2	2	1	1	1	2	2	2	2	2	2	1	2	4	3	4	1	32.1429	25	16.6667	31.25	1	1	1	1
2375	60	1	0	1	1	3	1	1	2	2	2	4	3	3	2	2	2	2	1	2	1	1	2	2	2	2	3	3	2	2	1	4	3	4	2	35.7143	33.3333	16.6667	34.375	1	1	1	1
2376	60	1	0	1	1	4	2	1	2	3	2	4	4	3	2	2	3	2	1	2	1	1	5	2	4	2	2	2	1	1	2	2	2	4	3	42.8571	33.3333	8.33333	37.5	1	1	1	1
2377	60	1	0	1	1	3	1	1	2	4	4	4	4	2	2	3	3	2	2	2	1	1	2	4	4	4	4	4	4	2	3	4	3	4	2	67.8571	37.5	50	37.5	0	1	0	1
2378	70	2	0	1	4	3	2	1	2	2	2	4	4	1	2	2	2	2	2	2	1	2	2	2	2	2	2	2	2	4	1	2	4	4	2	39.2857	20.8333	33.3333	34.375	1	1	1	1
2379	65	1	0	1	1	4	1	1	2	2	2	4	3	3	3	2	2	1	1	2	2	1	2	2	2	2	2	2	4	2	2	4	2	4	1	32.1429	29.1667	41.6667	31.25	1	1	1	1
2380	65	1	0	1	4	4	2	1	2	2	2	4	4	3	2	3	2	2	2	2	1	2	1	2	2	3	2	3	3	2	2	2	1	4	3	42.8571	41.6667	33.3333	21.875	1	1	1	1
2381	85	3	0	0	3	1	2	1	2	2	2	3	3	3	2	2	2	1	1	2	1	1	2	2	2	1	1	2	2	1	2	2	2	4	2	21.4286	29.1667	16.6667	21.875	1	1	1	1
2382	60	1	0	1	4	3	2	1	2	4	4	4	4	2	2	2	3	2	2	2	2	1	2	2	2	2	2	2	2	1	2	4	2	4	2	39.2857	25	16.6667	37.5	1	1	1	1
2383	60	1	0	1	1	1	2	1	2	2	2	3	3	3	2	2	2	1	1	2	1	1	1	2	2	3	2	2	1	2	2	3	1	4	3	32.1429	33.3333	16.6667	18.75	1	1	1	1
2384	65	1	0	0	1	1	2	1	2	2	2	3	4	2	2	2	3	2	2	2	1	1	2	2	2	2	2	1	2	2	1	2	2	4	2	35.7143	20.8333	16.6667	28.125	1	1	1	1
2385	70	2	0	0	4	4	2	1	2	4	4	4	4	2	3	3	3	3	2	2	2	2	2	4	4	3	3	4	3	2	2	3	2	4	2	60.7143	41.6667	33.3333	40.625	0	1	1	1
2386	70	2	0	1	4	4	1	1	2	2	2	3	3	3	3	3	2	2	2	2	1	1	2	3	4	3	2	3	3	2	2	2	2	4	3	46.4286	45.8333	33.3333	25	1	1	1	1
2387	60	1	0	1	1	3	2	1	2	4	4	2	2	1	1	1	3	2	1	2	1	1	1	3	4	3	2	2	2	3	2	3	2	4	3	35.7143	16.6667	33.3333	28.125	1	1	1	1
2388	60	1	0	2	1	4	1	1	2	2	2	4	3	2	3	2	2	3	1	1	1	2	2	2	4	3	2	2	3	1	2	2	1	4	1	42.8571	20.8333	25	28.125	1	1	1	1
2389	60	1	0	1	1	4	1	1	2	2	2	4	4	2	2	2	2	2	1	2	1	1	1	2	2	1	1	1	1	1	2	2	2	4	2	28.5714	20.8333	8.33333	21.875	1	1	1	1
2390	60	1	0	2	1	4	1	1	2	2	2	3	4	2	3	2	2	1	1	2	1	2	2	2	2	2	2	3	2	1	2	2	2	4	2	32.1429	33.3333	16.6667	25	1	1	1	1
2392	65	1	0	1	4	3	2	1	2	2	2	3	3	3	2	2	2	2	2	2	1	1	1	2	2	2	2	2	2	2	1	2	1	2	1	32.1429	25	16.6667	12.5	1	1	1	1
2393	60	1	0	1	2	3	1	1	2	2	2	4	4	2	3	2	2	2	2	2	1	2	2	2	2	2	2	2	2	2	1	2	2	4	1	39.2857	25	16.6667	28.125	1	1	1	1
2394	75	2	0	1	4	4	2	1	2	2	2	3	4	1	2	2	1	1	2	1	1	1	1	2	2	2	2	1	2	1	2	2	1	4	1	35.7143	8.33333	16.6667	12.5	1	1	1	1
2395	60	1	0	1	1	2	1	1	2	2	2	4	3	2	3	2	2	2	1	2	1	1	2	2	2	2	2	2	2	1	2	3	2	4	2	32.1429	29.1667	16.6667	28.125	1	1	1	1
2396	60	1	0	1	1	3	1	1	2	2	2	4	3	3	2	2	2	2	1	2	1	2	2	2	4	3	2	2	2	1	2	2	1	4	2	42.8571	29.1667	16.6667	25	1	1	1	1
2397	70	2	0	0	4	4	2	1	2	2	2	3	4	3	2	2	2	2	1	2	1	2	1	2	4	2	2	4	2	2	3	2	2	4	2	39.2857	37.5	33.3333	25	1	1	1	1
2398	60	1	0	1	2	4	1	2	2	2	2	3	3	3	2	2	2	2	2	2	1	1	1	1	2	3	2	2	3	2	1	4	3	4	2	32.1429	29.1667	25	31.25	1	1	1	1
2399	70	2	0	2	4	4	2	1	2	3	2	5	3	2	3	2	3	1	2	2	2	1	2	2	2	3	2	4	2	2	1	4	3	4	1	42.8571	33.3333	16.6667	37.5	1	1	1	1
2400	100	3	0	1	4	3	2	1	2	2	2	3	3	3	2	2	2	1	1	2	1	1	2	2	4	1	1	2	1	1	2	2	2	4	2	28.5714	29.1667	8.33333	21.875	1	1	1	1
2413	71	2	1	1	2	2	1	1	2	3	4	3	3	3	4	3	3	3	3	3	3	4	4	4	4	3	3	3	4	4	3	3	4	3	3	57.1429	54.1667	66.6667	59.375	0	0	0	0
2415	68	1	0	0	1	2	1	1	2	4	4	4	4	4	4	4	4	3	3	4	2	3	3	4	4	3	4	4	3	4	2	4	3	4	2	67.8571	66.6667	50	56.25	0	0	0	0
2429	65	1	1	1	2	2	1	1	1	3	4	4	4	3	3	4	4	4	3	3	3	3	4	4	4	3	4	4	4	3	4	3	3	4	3	67.8571	58.3333	66.6667	62.5	0	0	0	0
2430	70	2	1	1	2	3	1	1	2	4	4	4	4	3	4	3	3	4	3	3	3	4	4	4	4	4	4	4	3	4	3	4	3	3	3	71.4286	58.3333	58.3333	62.5	0	0	0	0
2431	73	2	1	2	3	3	1	1	2	4	4	4	3	3	4	4	3	3	4	3	4	3	4	4	4	3	3	4	4	3	4	4	4	4	3	64.2857	62.5	66.6667	65.625	0	0	0	0
2432	80	3	1	0	4	3	1	1	2	3	4	4	3	4	3	4	3	4	2	3	4	3	4	4	4	3	4	4	3	3	4	3	4	3	3	60.7143	62.5	58.3333	62.5	0	0	0	0
2433	77	2	1	1	4	3	1	1	2	3	4	4	3	4	3	3	3	3	2	2	3	3	4	4	4	3	2	4	3	3	3	4	3	3	3	53.5714	54.1667	50	56.25	0	0	0	0
2434	62	1	1	2	4	3	1	1	2	4	4	5	5	4	4	2	3	4	4	3	2	3	4	4	4	2	4	4	4	4	4	4	3	3	3	75	58.3333	75	56.25	0	0	0	0
2435	71	2	1	2	2	3	1	1	1	4	4	3	2	4	4	4	4	4	4	3	3	3	4	4	4	4	3	4	4	4	3	3	4	3	3	60.7143	66.6667	66.6667	62.5	0	0	0	0
2436	66	1	1	1	4	3	1	1	2	4	3	4	3	4	4	3	5	4	3	4	4	4	3	4	4	4	4	4	4	4	3	4	4	4	3	67.8571	66.6667	66.6667	75	0	0	0	0
2441	70	2	0	0	4	2	2	1	2	3	4	4	3	4	4	3	3	4	3	3	3	4	4	4	4	3	4	3	4	3	4	4	3	3	3	64.2857	58.3333	66.6667	62.5	0	0	0	0
2444	72	2	1	2	4	4	1	1	2	1	1	3	3	3	3	2	2	3	2	2	3	2	2	2	4	3	2	2	2	2	3	4	2	4	3	42.8571	37.5	33.3333	43.75	1	1	1	1
2452	60	1	0	0	1	2	1	1	2	2	3	4	3	3	2	3	2	2	1	2	2	2	2	2	4	3	3	4	3	2	2	2	2	4	2	46.4286	41.6667	33.3333	31.25	1	1	1	1
2453	60	1	0	1	1	2	1	1	2	3	4	3	4	3	3	2	3	2	1	2	1	2	1	3	4	3	2	2	2	2	3	2	4	4	2	46.4286	33.3333	33.3333	34.375	1	1	1	1
2456	65	1	0	0	4	3	2	1	2	2	2	3	3	2	2	3	2	1	2	2	2	2	1	3	4	3	2	2	2	2	2	2	3	4	2	46.4286	29.1667	25	28.125	1	1	1	1
2457	60	1	0	2	1	2	1	1	2	3	4	4	4	2	3	2	2	2	2	2	1	1	2	3	4	4	3	2	2	4	2	4	2	4	2	60.7143	29.1667	41.6667	31.25	0	1	1	1
2458	80	3	0	0	4	2	2	1	2	2	2	3	3	3	2	2	3	1	1	2	1	2	1	1	2	2	2	2	1	1	2	4	2	4	3	25	33.3333	8.33333	31.25	1	1	1	1
2459	60	1	0	2	1	2	1	1	2	2	4	4	4	3	3	2	3	2	2	2	1	1	2	3	4	3	4	4	4	2	2	2	4	4	3	60.7143	45.8333	41.6667	34.375	0	1	1	1
2463	70	2	0	1	4	4	2	1	2	4	4	4	4	2	3	2	2	2	2	2	3	2	5	2	4	3	2	2	4	2	3	4	4	4	3	50	33.3333	50	56.25	0	1	0	0
2464	60	1	1	2	2	4	1	1	1	4	4	4	4	3	3	3	2	3	5	5	2	2	3	4	4	3	4	4	3	3	2	4	3	4	2	75	58.3333	41.6667	46.875	0	0	1	1
2468	60	1	1	1	2	1	1	1	2	2	3	3	3	3	2	2	2	1	2	2	1	2	1	2	4	2	2	3	1	2	2	2	3	3	2	39.2857	33.3333	16.6667	21.875	1	1	1	1
2470	60	1	1	0	2	1	1	1	2	1	1	3	3	3	2	1	2	2	1	2	2	1	4	2	4	1	2	2	2	2	3	2	2	3	2	32.1429	25	33.3333	31.25	1	1	1	1
2471	65	1	1	0	2	2	1	1	2	1	1	5	4	2	1	2	2	1	1	2	1	1	1	1	4	1	1	2	2	2	3	4	2	4	2	35.7143	20.8333	33.3333	25	1	1	1	1
2472	100	3	0	0	4	1	2	1	2	1	2	3	4	2	2	2	3	1	1	1	1	2	4	1	4	2	2	2	2	2	2	2	2	3	2	35.7143	20.8333	25	31.25	1	1	1	1
2474	60	1	1	0	2	1	2	3	1	1	1	3	3	3	2	3	3	1	1	1	2	1	2	2	4	2	2	2	2	2	3	2	2	3	2	35.7143	29.1667	33.3333	25	1	1	1	1
2475	60	1	0	1	1	1	1	1	2	3	4	3	3	3	4	2	2	3	2	2	2	2	2	2	4	2	3	2	2	2	3	4	3	3	2	42.8571	37.5	33.3333	40.625	1	1	1	1
2482	65	1	0	0	1	3	2	1	3	4	4	4	4	4	4	4	4	4	3	3	2	3	2	4	4	3	3	3	4		2	4	4	3	2	64.2857	58.3333	50	56.25	0	0	0	0
2483	70	2	0	0	4	2	2	1	2	4	3	4	3	3	4	3	4	3	3	3	2	3	2	3	4	3	3	4	4		2	3	3	4	2	57.1429	54.1667	50	50	0	0	0	0
2484	61	1	0	1	1	2	1	1	2	4	4	4	4	4	4	4	4	3	2	3	2	2	2	4	4	2	3	3	4	4	2	4	3	3	2	57.1429	58.3333	58.3333	46.875	0	0	0	1
2487	60	1	1	1	3	1	1	1	2	4	4	4	3	4	4	4	4	3	3	3	1	3	2	4	2	3	3	3	2	3	2	2	3	2	2	53.5714	58.3333	33.3333	37.5	0	0	1	1
2492	61	1	0	1	1	2	1	1	2	2	3	3	3	4	4	3	4	3	3	4	2	3	3	4	2	3	3	2	4	3	4	4	3	2	2	50	54.1667	66.6667	50	0	0	0	0
2499	84	3	1	1	4	1	1	1	3	1	4	4	3	3	4	3	4	3	2	3	2	3	3	4	3	3	3	2	3	4	3	4	4	3	2	53.5714	45.8333	58.3333	56.25	0	1	0	0
2500	65	1	1	0	2	1	1	1	1	4	4	4	4	4	4	4	4	3	3	3	1	2	2	3	2	3	3	4	3	4	3	2	3	3	2	53.5714	62.5	58.3333	37.5	0	0	0	1
2501	65	1	0	1	1	2	2	1	2	4	4	4	4	4	4	3	4	4	3	3	2	3	3	4	4	3	3	4	3		3	4	3	4	3	64.2857	62.5	50	59.375	0	0	0	0
2502	60	1	0	1	1	1	1	1	2	4	3	3	4	4	4	3	4	3	3	4	1	2	2	4	2	3	4	3	4	4	3	3	2	2	2	57.1429	58.3333	66.6667	34.375	0	0	0	1
2503	85	3	0	1	4	4	2	1	2	4	4	4	4	4	4	4	4	3	3	3	3	3	2	3	4	3	4	4	4	4	3	4	3	4	3	64.2857	66.6667	66.6667	56.25	0	0	0	0
2525	60	1	0	1	1	2	1	1	2	3	3	3	3	2	2	3	2	3	3	2	3	2	3	3	2	3	3	4	3	2	3	3	3	3	1	46.4286	33.3333	41.6667	43.75	1	1	1	1
2608	70	2	1	1	3	3	2	1	2	3	3	3	3	3	3	2	3	2	3	3	4	4	4	2	2	2	2	3	4		4	4	4	3	2	35.7143	41.6667	75	62.5	1	1	0	0
2609	60	1	1	2	2	3	1	1	1	3	4	4	4	3	3	3	3	3	3	3	3	4	2	3	3	3	3	3	4	3	4	4	4	3	1	57.1429	41.6667	66.6667	56.25	0	1	0	0
2611	67	1	0	0	4	2	2	1	2	2	2	3	3	2	2	2	3	2	2	3	2	4	4	2	2	2	2	2	4		4	2	4	3	2	32.1429	29.1667	75	50	1	1	0	0
2613	60	1	0	0	1	2	2	1	2	3	3	3	3	2	2	3	3	2	3	3	2	4	2	3	3	3	3	2	4		4	3	4	3	2	50	33.3333	75	46.875	0	1	0	1
2615	70	2	0	0	4	3	2	1	2	3	3	3	3	3	3	2	3	2	2	3	3	4	4	2	2	2	2	3	4		4	4	4	3	2	32.1429	41.6667	75	59.375	1	1	0	0
2617	65	1	0	1	1	3	1	1	2	3	3	3	3	2	3	3	3	3	3	3	3	4	2	3	3	3	3	3	4	3	4	4	4	3	2	50	41.6667	66.6667	56.25	0	1	0	0
2620	70	2	1	1	3	3	1	1	2	3	3	3	3	3	3	3	3	3	2	3	3	4	5	3	2	2	2	3	4	2	4	4	4	3	2	35.7143	45.8333	58.3333	65.625	1	1	0	0
2622	75	2	1	0	3	3	1	1	2	3	3	3	3	3	3	2	3	2	2	3	3	4	4	2	2	2	2	3	4	2	4	4	4	3	2	32.1429	41.6667	58.3333	59.375	1	1	0	0
2625	80	3	1	0	4	2	1	1	2	2	2	3	3	2	2	2	3	2	2	3	2	4	4	2	2	2	2	2	4	2	4	2	4	3	2	32.1429	29.1667	58.3333	50	1	1	0	0
2626	70	2	0	2	1	3	1	1	2	3	3	3	4	2	2	2	2	2	3	3	2	3	3	3	3	3	3	3	3	4	3	3	3	2	1	53.5714	29.1667	58.3333	37.5	0	1	0	1
2627	72	2	1	2	2	3	1	1	2	3	3	4	4	2	2	2	2	2	3	3	2	3	3	3	3	3	3	3	3	3	3	3	3	3	3	57.1429	37.5	50	40.625	0	1	0	1
2628	75	2	1	2	2	3	1	1	2	3	3	4	4	2	2	2	2	2	3	3	3	3	3	3	3	3	3	3	3	3	3	3	3	2	1	57.1429	29.1667	50	40.625	0	1	0	1
2630	80	3	1	1	2	3	1	1	2	3	3	3	3	3	3	3	3	3	3	3	2	2	2	3	3	3	3	3	3	3	3	3	3	2	1	50	41.6667	50	37.5	0	1	0	1
2633	65	1	0	2	1	3	2	1	2	3	3	4	4	2	2	2	2	2	3	3	3	3	3	3	3	3	3	3	3	3	3	3	3	2	1	57.1429	29.1667	50	40.625	0	1	0	1
2639	70	2	1	1	3	1	1	1	2	3	3	2	2	2	2	3	3	2	2	2	3	3	4	2	2	1	2	2	3	1	1	3	3	3	1	21.4286	25	16.6667	50	1	1	1	0
2645	62	1	0	1	1	3	1	1	2	3	3	3	4	2	2	2	2	2	3	3	2	3	3	3	3	3	3	3	3	4	3	3	3	2	1	53.5714	29.1667	58.3333	37.5	0	1	0	1
2646	68	1	0	0	1	1	1	1	2	2	2	5	4	3	2	3	3	2	3	3	2	3	3	3	4	4	3	4	4		3	4	4	3	1	67.8571	41.6667	62.5	50	0	1	0	0
2649	65	1	0	1	1	2	1	1	2	3	3	4	4	2	2	3	2	3	3	3	2	4	3	4	4	3	3	3	4		3	3	3	3	1	64.2857	33.3333	62.5	46.875	0	1	0	1
2650	75	2	1	1	3	1	1	1	2	3	2	4	4	2	2	2	3	2	3	2	2	3	3	3	3	3	2	3	2		2	3	3	3	1	53.5714	25	25	43.75	0	1	1	1
2653	76	2	1	1	4	2	1	1	2	4	3	4	3	4	4	4	4	3	3	4	3	3	3	3	3	2	2	3	4	4	2	3	3	2	3	46.4286	66.6667	58.3333	50	1	0	0	0
2654	65	1	0	1	1	1	1	1	2	3	3	4	3	2	3	3	2	3	3	2	4	2	2	3	3	2	3	3	3	3	2	3	3	3	1	50	33.3333	41.6667	43.75	0	1	1	1
2655	70	2	1	1	2	1	1	1	1	1	1	5	4	1	1	2	2	2	3	3	1	4	4	4	4	3	3	3	4	3	3	4	4	3	1	67.8571	20.8333	58.3333	50	0	1	0	0
2656	60	1	1	1	2	2	1	1	1	2	3	3	3	3	3	3	3	3	3	3	2	4	3	4	2	3	3	3	3	3	3	3	3	3	3	50	50	50	50	0	0	0	0
2658	62	1	0	2	1	4	1	1	2	4	1	5	5	2	2	2	2	2	3	3	4	4	4	4	4	3	3	3	3	3	2	4	3	3	1	71.4286	29.1667	41.6667	56.25	0	1	1	0
2659	60	1	0	0	1	2	1	1	2	3	3	3	3	2	2	3	3	2	3	3	2	4	2	3	3	3	3	3	4	3	4	2	4	3	2	50	37.5	66.6667	43.75	0	1	0	1
2660	75	2	0	0	4	2	1	1	2	2	2	2	2	2	2	2	2	2	2	3	2	4	4	2	2	2	2	2	4	2	4	2	4	3	2	25	29.1667	58.3333	46.875	1	1	0	1
2661	60	1	0	0	1	2	1	1	2	3	3	3	3	2	2	3	3	2	3	3	2	4	3	3	3	3	3	3	4	3	4	2	4	3	2	50	37.5	66.6667	46.875	0	1	0	1
2662	70	2	0	1	1	3	1	1	2	3	3	4	3	2	2	2	2	2	3	3	2	2	2	3	3	3	3	3	3	3	3	3	3	3	1	53.5714	29.1667	50	34.375	0	1	0	1
2663	85	3	0	1	4	2	1	1	2	2	2	2	2	2	2	2	3	2	2	3	2	4	4	2	2	2	2	2	4	2	4	2	3	3	2	25	29.1667	58.3333	46.875	1	1	0	1
2664	65	1	0	0	1	2	2	1	2	3	3	3	3	2	2	3	3	3	3	3	4	2	3	3	3	3	3	3	4		4	2	4	3	2	50	37.5	75	50	0	1	0	0
2665	60	1	0	1	1	1	1	1	2	2	3	3	3	2	2	3	3	3	3	3	2	3	3	3	3	3	3	3	4	4	3	1	4	4	1	50	33.3333	66.6667	46.875	0	1	0	1
2666	80	3	0	1	4	2	2	1	2	2	3	2	2	2	2	1	2	2	1	3	2	3	4	2	2	2	1	2	3		3	2	3	4	1	17.8571	20.8333	50	43.75	1	1	0	1
2667	80	3	0	2	4	2	2	1	2	4	3	3	3	2	2	2	2	2	2	3	3	3	2	2	2	2	2	2	3		3	4	4	3	1	32.1429	25	50	46.875	1	1	0	1
2668	60	1	0	0	4	2	2	1	2	3	3	3	4	2	2	2	3	2	2	2	2	2	2	2	2	2	3	2	2	3	4	4	3	1	3	39.2857	29.1667	50	34.375	1	1	0	1
2669	75	2	0	0	4	2	2	1	2	3	3	3	4	2	2	2	2	2	2	2	3	3	3	2	2	2	2	2	3		3	4	4	3	1	35.7143	20.8333	50	50	1	1	0	0
2670	60	1	0	0	4	2	2	1	2	3	3	4	4	2	2	2	2	2	2	3	3	3	3	2	2	2	2	2	2		3	4	4	4	1	39.2857	25	37.5	53.125	1	1	1	0
2671	60	1	0	0	4	2	2	1	2	3	3	3	4	2	2	2	2	2	2	3	3	3	3	2	2	2	2	2	2		3	3	4	3	1	35.7143	25	37.5	46.875	1	1	1	1
2672	80	3	0	0	4	2	2	2	3	3	3	4	3	2	2	2	2	2	2	2	3	3	3	2	2	2	2	2	3		3	4	4	3	1	35.7143	20.8333	50	50	1	1	0	0
2673	70	2	0	0	4	2	2	1	2	3	3	4	4	2	2	2	2	2	3	3	3	4	3	2	2	2	3	3	2		3	3	4	3	1	46.4286	29.1667	37.5	50	1	1	1	0
2674	66	1	0	2	1	3	1	1	2	3	3	4	4	2	2	2	2	2	3	3	3	3	3	4	3	3	3	3	3	1	3	4	4	3	2	60.7143	33.3333	33.3333	50	0	1	1	0
2675	65	1	0	0	4	2	2	1	2	3	3	2	2	2	2	2	2	2	2	3	3	3	3	2	2	2	2	2	3		3	4	4	3	1	25	25	50	50	1	1	0	0
2676	70	2	0	0	4	2	2	1	2	3	3	2	3	2	2	2	2	2	2	2	2	2	2	2	2	3	3	2	2	3	4	3	3	1	1	35.7143	20.8333	50	28.125	1	1	0	1
2677	62	1	0	1	1	3	2	1	2	3	3	3	3	2	2	3	3	2	3	3	2	4	3	4	3	3	3	2	3		3	1	4	4	1	53.5714	29.1667	50	46.875	0	1	0	1
2678	60	1	0	1	1	1	2	1	2	3	3	3	3	2	2	2	2	2	3	3	1	3	3	4	3	3	3	3	3		3	1	4	4	1	53.5714	29.1667	50	37.5	0	1	0	1
2679	60	1	0	1	1	2	1	1	2	3	3	3	3	3	3	3	3	3	4	3	3	4	3	4	4	3	3	3	4	4	4	2	4	4	1	60.7143	41.6667	75	56.25	0	1	0	0
2680	75	2	0	0	4	3	2	1	2	3	3	3	3	2	2	2	2	2	2	3	3	4	3	2	2	2	2	4	4		3	4	3	3	1	32.1429	33.3333	62.5	50	1	1	0	0
2681	70	2	0	1	4	3	2	1	2	3	3	3	3	2	3	2	2	2	2	3	3	3	3	3	2	2	3	3	4		3	4	3	3	1	39.2857	33.3333	62.5	46.875	1	1	0	1
2682	60	1	0	1	1	3	1	1	2	3	3	4	4	2	2	2	2	2	3	3	3	4	4	3	3	3	3	3	4	3	3	4	3	3	1	57.1429	29.1667	58.3333	53.125	0	1	0	0
2683	75	2	0	1	1	3	1	1	2	4	4	3	3	3	3	3	3	2	3	3	3	4	2	3	3	3	3	3	4	3	4	4	4	3	1	50	41.6667	66.6667	53.125	0	1	0	0
2684	70	2	0	1	4	4	2	1	2	3	3	3	3	3	3	3	3	3	3	3	4	4	4	3	3	3	3	3	3		3	5	4	4	1	50	41.6667	50	71.875	0	1	0	0
2685	68	1	0	0	4	2	2	1	2	3	3	3	3	3	2	3	3	3	2	3	2	3	4	2	3	3	3	3	3		3	2	4	4	1	42.8571	37.5	50	53.125	1	1	0	0
2686	60	1	0	2	2	4	1	1	1	3	3	3	3	3	3	3	3	3	4	4	4	4	3	4	4	3	3	4	4	4	4	5	4	4	2	60.7143	54.1667	75	68.75	0	0	0	0
2687	65	1	0	1	1	3	1	1	2	3	3	3	4	2	3	2	2	2	3	3	3	3	4	2	2	2	4	4	4	3	4	3	3	1	1	46.4286	37.5	66.6667	40.625	1	1	0	1
2688	60	1	0	0	4	2	1	1	2	3	3	3	3	3	3	2	3	3	3	3	2	4	3	3	3	3	2	3	3	3	3	2	4	4	2	46.4286	41.6667	50	53.125	1	1	0	0
2689	60	1	0	1	1	2	1	1	2	3	3	3	3	3	3	3	3	3	3	3	2	3	3	4	4	3	3	3	4	4	3	2	3	4	1	57.1429	41.6667	66.6667	46.875	0	1	0	1
2690	75	2	0	1	1	2	2	1	2	3	3	3	4	2	3	2	2	2	2	3	2	3	3	2	2	2	2	4	4		3	4	3	3	1	35.7143	37.5	62.5	43.75	1	1	0	1
2692	70	2	0	1	1	3	2	1	2	3	3	4	4	2	3	2	2	2	3	3	3	3	3	2	3	2	2	2	4		3	4	3	3	1	46.4286	29.1667	62.5	46.875	1	1	0	1
2693	72	2	0	0	4	3	2	1	2	3	2	3	3	2	3	2	2	2	2	3	3	3	3	2	2	2	2	2	4		3	4	3	3	1	32.1429	29.1667	62.5	46.875	1	1	0	1
2694	71	2	0	0	4	2	2	1	2	2	2	3	4	2	3	2	2	2	3	3	2	3	3	2	2	2	2	2	4		4	4	3	3	1	39.2857	29.1667	75	43.75	1	1	0	1
2695	75	2	0	0	4	3	2	1	2	3	3	3	4	2	3	2	2	2	3	3	4	3	3	2	3	2	4	4	4		3	4	3	3	1	50	37.5	62.5	50	0	1	0	0
2696	68	1	1	1	4	3	1	1	2	3	3	3	3	2	3	2	3	2	2	3	3	4	4	2	2	2	2	2	4	3	4	4	4	3	2	32.1429	33.3333	66.6667	59.375	1	1	0	0
2697	85	3	1	1	4	2	1	1	2	2	2	2	2	2	2	2	3	2	2	3	2	4	5	2	2	2	2	2	4	2	4	2	2	3	2	25	29.1667	58.3333	46.875	1	1	0	1
2698	65	1	1	0	2	2	1	1	1	3	3	3	3	2	2	3	3	2	3	3	2	4	2	3	3	3	3	3	4	3	4	2	4	3	2	50	37.5	66.6667	43.75	0	1	0	1
2699	75	2	1	1	2	2	1	1	1	2	2	3	2	2	2	2	2	2	2	3	2	4	2	2	2	2	2	2	4	2	4	2	2	3	2	28.5714	29.1667	58.3333	34.375	1	1	0	1
2700	60	1	1	1	2	3	1	1	2	3	3	4	4	2	2	2	2	3	3	3	3	2	2	3	3	3	3	3	3	3	3	3	3	2	1	57.1429	29.1667	50	37.5	0	1	0	1
2701	80	3	1	1	2	2	1	1	2	3	3	3	4	2	2	2	2	2	3	3	3	3	3	3	3	4	3	3	3	3	3	3	2	3	1	57.1429	29.1667	50	40.625	0	1	0	1
2702	62	1	1	1	2	1	1	1	1	3	3	2	3	2	2	3	2	2	3	2	3	2	3	3	3	3	2	3	3	2	2	3	2	3	1	42.8571	29.1667	33.3333	37.5	1	1	1	1
2703	70	2	1	1	4	3	1	1	2	3	3	3	3	3	2	2	3	2	2	3	2	3	4	2	3	2	2	3	3	3	3	2	4	4	1	35.7143	33.3333	50	50	1	1	0	0
2704	60	1	1	1	4	3	2	1	2	4	3	4	4	2	2	2	2	2	3	3	3	3	3	3	3	3	3	4	4		3	4	4	3	1	57.1429	33.3333	62.5	50	0	1	0	0
2705	70	2	1	0	2	2	1	1	2	3	3	3	3	2	2	3	3	2	3	3	2	4	1	3	3	3	3	3	4	3	4	3	4	3	1	50	33.3333	66.6667	43.75	0	1	0	1
2706	70	2	1	1	4	3	2	1	2	3	3	4	4	2	2	2	2	2	3	3	3	3	3	3	2	3	2	4	4		3	4	3	3	1	50	33.3333	62.5	46.875	0	1	0	1
2707	60	1	1	1	4	2	1	1	2	3	3	3	3	2	2	2	3	3	2	2	2	2	2	2	2	2	3	3	2	1	3	4	4	3	1	35.7143	25	25	46.875	1	1	1	1
2708	60	1	1	1	4	2	1	1	2	4	3	3	3	2	2	3	3	3	2	2	2	2	2	3	3	2	2	2	3	2	3	3	4	3	2	39.2857	29.1667	41.6667	43.75	1	1	1	1
2709	60	1	1	2	3	3	1	1	2	4	3	3	3	2	2	2	2	2	2	2	2	2	2	2	2	2	2	2	2	1	3	4	4	3	1	32.1429	20.8333	25	40.625	1	1	1	1
2710	62	1	1	0	4	2	1	1	2	3	3	3	3	2	2	2	2	2	2	2	2	3	2	2	2	2	3	3	2	1	3	4	4	3	1	35.7143	25	25	43.75	1	1	1	1
2711	60	1	1	0	4	2	1	1	2	3	3	3	3	2	2	3	3	2	2	2	2	2	2	2	2	2	2	3	3	1	3	4	4	3	1	32.1429	29.1667	33.3333	43.75	1	1	1	1
2712	65	1	1	2	3	3	1	1	2	3	3	4	4	2	2	2	2	2	2	3	3	3	3	2	2	2	2	2	1	1	3	4	4	3	1	39.2857	25	16.6667	50	1	1	1	0
2713	65	1	1	1	4	2	1	1	2	3	3	4	4	2	2	2	2	2	3	3	3	3	3	2	2	2	2	3	3	1	2	3	4	3	1	42.8571	29.1667	25	46.875	1	1	1	1
2714	65	1	1	0	4	2	1	1	2	3	3	2	4	2	2	2	2	2	2	2	2	2	2	2	2	3	3	3	3	1	3	4	3	3	2	39.2857	29.1667	33.3333	37.5	1	1	1	1
2715	70	2	1	0	4	2	1	1	2	3	3	2	4	2	2	2	2	2	3	3	3	2	2	3	2	3	3	3	2	1	3	4	3	2	1	46.4286	29.1667	25	37.5	1	1	1	1
2716	70	2	1	0	4	2	1	1	2	3	3	2	2	2	2	2	2	2	2	2	2	3	3	2	2	2	3	3	2	1	3	4	4	3	1	28.5714	25	25	46.875	1	1	1	1
2717	63	1	1	2	3	4	1	1	2	4	4	5	5	4	4	3	4	4	4	4	5	4	4	4	4	3	3	4	4	4	4	5	4	4	1	75	58.3333	75	81.25	0	0	0	0
2718	72	2	1	1	4	3	2	1	2	3	3	3	4	3	3	2	2	2	2	3	3	3	3	2	2	2	2	2	4		3	4	3	3	1	35.7143	33.3333	62.5	46.875	1	1	0	1
2719	65	1	1	1	4	2	1	1	2	3	3	3	3	3	3	2	3	3	3	3	2	4	4	3	3	3	3	3	4	3	3	2	4	4	3	50	45.8333	58.3333	56.25	0	1	0	0
2720	80	3	1	0	4	2	1	1	2	3	3	3	3	3	2	2	3	3	2	3	2	4	4	3	3	2	2	3	3	3	4	2	4	4	3	39.2857	41.6667	58.3333	56.25	1	1	0	0
2721	65	1	1	1	4	3	2	1	2	3	3	3	4	2	2	2	2	2	3	3	3	3	3	3	2	3	4	4	4		4	3	3	1	1	53.5714	33.3333	75	37.5	0	1	0	1
2722	60	1	1	1	2	1	1	1	1	2	2	3	3	3	2	3	3	3	3	3	2	3	3	4	3	2	2	3	3	4	4	1	4	4	2	46.4286	41.6667	66.6667	46.875	1	1	0	1
2723	62	1	1	1	2	2	1	1	1	3	3	4	4	2	3	3	2	2	2	3	2	3	3	3	3	3	4	4	4	4	3	4	3	3	1	57.1429	41.6667	66.6667	43.75	0	1	0	1
2724	65	1	1	1	2	1	1	1	1	2	3	3	3	3	2	2	3	3	3	3	2	3	3	4	3	3	2	3	4	4	4	2	4	4	2	50	37.5	75	50	0	1	0	0
2725	80	3	1	1	4	4	1	1	2	3	3	3	3	3	3	2	3	3	2	3	4	4	5	3	3	2	3	4	4	3	4	5	4	4	3	42.8571	50	66.6667	75	1	0	0	0
2726	60	1	1	2	2	4	1	1	1	4	4	3	3	3	3	3	3	3	4	4	4	4	3	4	4	3	3	4	4	4	4	5	4	4	2	60.7143	54.1667	75	68.75	0	0	0	0
2727	72	2	1	0	4	2	2	1	2	3	3	3	3	2	2	2	2	2	2	3	2	3	3	2	2	2	2	2	4		3	4	4	3	1	32.1429	25	62.5	46.875	1	1	0	1
2728	72	2	1	2	4	4	1	1	2	3	3	3	3	3	3	2	3	3	2	3	4	4	5	3	3	2	2	3	4	2	4	5	4	4	3	39.2857	45.8333	58.3333	75	1	1	0	0
2729	65	1	1	2	4	4	1	1	2	2	2	2	2	3	3	3	3	3	2	3	4	4	4	2	2	2	2	3	3	3	4	5	4	4	3	25	50	58.3333	71.875	1	0	0	0
2730	75	2	1	1	4	2	1	1	2	3	3	3	3	2	3	2	2	2	2	3	2	3	3	2	2	2	2	2	4		3	4	4	3	1	32.1429	29.1667	62.5	46.875	1	1	0	1
2731	75	2	1	0	4	2	2	1	2	3	3	3	4	2	3	2	2	2	2	3	2	3	3	2	2	2	2	4	4		4	4	3	3	1	35.7143	37.5	75	43.75	1	1	0	1
2732	75	2	1	0	4	3	2	1	2	3	3	3	4	2	3	2	2	2	2	3	3	3	3	2	2	2	2	2	4		3	4	4	3	1	35.7143	29.1667	62.5	50	1	1	0	0
2733	75	2	1	1	4	3	2	1	2	3	3	3	3	2	3	2	2	2	1	3	3	4	3	2	2	2	2	4	4		3	4	3	3	1	28.5714	37.5	62.5	50	1	1	0	0
2792	60	1	1	0	2	2	1	1	1	3	4	5	5	3	2	3	3	3	4	3	2	4	1	4	4	4	4	3	4	3	4	2	4	3	3	82.1429	45.8333	66.6667	43.75	0	1	0	1
2793	83	3	1	0	4	2	2	1	2	2	2	2	2	2	2	2	3	2	2	3	2	4	5	2	2	2	2	2	4		4	2	4	3	2	25	29.1667	75	53.125	1	1	0	0
2794	68	1	1	1	2	2	1	1	1	2	2	3	3	2	2	3	3	2	3	3	2	4	1	3	3	3	3	2	4	3	4	2	4	3	2	50	33.3333	66.6667	40.625	0	1	0	1
2795	80	3	1	0	4	2	2	1	2	2	2	3	3	2	2	2	3	2	2	3	2	4	5	2	2	2	2	2	4		4	2	4	3	2	32.1429	29.1667	75	53.125	1	1	0	0
2796	65	1	1	1	2	2	1	1	1	3	3	3	3	2	2	2	3	2	3	3	2	4	1	3	2	3	3	2	4	3	4	2	4	3	2	46.4286	29.1667	66.6667	40.625	1	1	0	1
2797	68	1	1	1	2	3	1	1	1	3	3	3	3	2	3	3	3	2	3	3	4	4	2	3	3	3	3	3	4	3	4	4	4	3	2	50	41.6667	66.6667	56.25	0	1	0	0
2798	85	3	1	0	4	2	2	1	2	2	2	3	2	2	2	2	3	2	2	3	2	4	5	1	2	2	2	2	4		4	2	2	3	2	25	29.1667	75	46.875	1	1	0	1
2799	69	1	1	0	2	2	1	1	1	2	2	3	3	2	2	3	3	2	3	3	2	4	2	3	3	3	3	2	4	2	4	2	3	3	2	50	33.3333	58.3333	40.625	0	1	0	1
2800	68	1	1	0	2	3	1	1	1	3	2	3	3	2	3	3	3	3	3	3	4	4	2	3	3	3	3	3	4	3	4	4	4	3	2	50	41.6667	66.6667	59.375	0	1	0	0
2801	75	2	0	0	4	3	2	1	2	3	2	3	3	3	3	2	3	2	2	3	3	4	4	2	2	2	2	3	4		4	4	4	3	2	32.1429	41.6667	75	59.375	1	1	0	0
2802	70	2	0	0	4	3	2	1	2	3	2	3	3	3	3	2	3	2	2	3	3	4	4	2	3	2	2	3	4	2	4	4	4	3	3	35.7143	45.8333	58.3333	59.375	1	1	0	0
2803	60	1	0	0	1	3	1	1	2	3	3	3	3	3	3	3	3	3	3	3	4	4	2	3	3	3	3	3	4	3	4	4	4	3	1	50	41.6667	66.6667	59.375	0	1	0	0
2804	60	1	1	1	3	2	1	1	2	3	3	3	3	2	2	3	3	3	3	3	2	4	1	3	3	3	3	3	3	3	4	2	4	3	3	50	41.6667	58.3333	43.75	0	1	0	1
2805	70	2	0	0	1	2	1	1	2	3	3	3	3	2	2	3	3	2	2	3	2	4	2	3	2	3	3	4	4	2	4	2	3	3	2	42.8571	41.6667	58.3333	40.625	1	1	0	1
2806	78	2	0	0	4	3	1	1	2	3	3	3	3	3	3	2	3	2	2	3	4	4	5	2	2	2	2	3	4	2	4	4	4	3	3	32.1429	45.8333	58.3333	65.625	1	1	0	0
2807	80	3	0	0	4	3	1	1	2	3	3	3	3	2	3	2	3	2	2	3	4	4	5	2	2	2	2	3	4	2	4	4	3	3	3	32.1429	41.6667	58.3333	62.5	1	1	0	0
2808	75	2	0	0	4	2	1	1	2	2	2	3	3	2	2	2	2	2	2	3	2	4	4	2	2	2	2	2	4	2	4	2	3	3	2	32.1429	29.1667	58.3333	43.75	1	1	0	1
2809	79	2	0	0	4	2	1	1	2	2	2	3	3	2	2	2	3	2	2	3	2	4	4	2	2	2	2	3	4	2	4	2	3	3	2	32.1429	33.3333	58.3333	46.875	1	1	0	1
2810	80	3	0	0	4	2	2	1	2	2	2	3	3	2	2	2	3	2	2	3	2	4	4	2	2	2	2	3	4		4	2	4	3	2	32.1429	33.3333	75	50	1	1	0	0
2815	70	2	1	2	2	3	1	1	1	3	3	3	4	2	2	2	2	2	3	3	2	2	2	2	3	3	3	3	3	3	3	3	3	3	1	50	29.1667	50	34.375	0	1	0	1
2818	60	1	0	0	1	1	1	1	2	3	3	4	4	3	2	3	3	3	3	2	3	3	3	3	4	3	3	3	3	3	2	3	3	3	1	60.7143	33.3333	41.6667	50	0	1	1	0
2828	66	1	1	0	2	1	1	1	1	3	3	3	3	3	3	3	2	3	3	2	3	3	3	3	3	3	3	3	4	3	2	3	3	3	1	50	37.5	50	46.875	0	1	0	1
2830	62	1	0	1	1	3	1	1	2	3	3	4	4	2	2	2	2	2	3	3	3	3	3	3	3	3	3	3	3	3	3	3	3	3	1	57.1429	29.1667	50	43.75	0	1	0	1
2832	60	1	0	1	1	3	1	1	2	3	3	4	4	2	2	2	2	2	3	3	3	3	3	3	3	3	3	3	3	3	3	3	3	3	1	57.1429	29.1667	50	43.75	0	1	0	1
2834	70	2	0	2	1	3	2	1	2	3	3	4	4	2	2	2	2	2	3	3	3	2	2	3	3	3	3	3	3	3	3	3	3	3	1	57.1429	29.1667	50	37.5	0	1	0	1
2835	70	2	0	1	1	3	2	1	2	3	3	4	4	2	2	2	2	2	3	3	2	2	2	3	3	3	3	3	3	3	3	3	3	3	1	57.1429	29.1667	50	34.375	0	1	0	1
2836	65	1	0	1	1	3	1	1	2	3	3	4	4	2	2	2	2	2	3	3	2	2	2	3	3	3	3	3	3	4	3	3	3	3	1	57.1429	29.1667	58.3333	34.375	0	1	0	1
2844	62	1	0	2	1	3	2	1	2	3	3	3	4	2	2	2	2	3	3	3	2	2	2	3	3	3	3	3	3	3	3	3	3	3	1	53.5714	29.1667	50	37.5	0	1	0	1
2845	79	2	1	2	2	3	1	1	2	3	3	3	4	2	2	2	2	2	3	3	2	2	3	3	3	3	3	3	3	3	3	3	3	3	1	53.5714	29.1667	50	37.5	0	1	0	1
2846	65	1	1	2	2	3	1	1	2	3	3	4	4	2	2	2	2	2	3	3	3	3	3	3	3	3	3	3	3	3	3	3	3	3	1	57.1429	29.1667	50	43.75	0	1	0	1
2851	70	2	0	1	1	2	1	1	2	3	3	3	3	2	2	2	1	2	2	2	3	3	2	3	2	2	2	3	3	2	1	3	3	3	1	35.7143	25	25	37.5	1	1	1	1
2854	80	3	1	1	2	3	1	1	2	3	3	4	4	2	2	2	2	2	3	3	3	3	3	3	3	3	3	3	3	4	3	3	3	3	1	57.1429	29.1667	58.3333	43.75	0	1	0	1
2855	70	2	1	1	3	1	1	1	2	2	2	3	3	2	3	3	2	2	2	3	3	2	2	3	3	2	2	3	3	2	2	3	3	3	1	39.2857	37.5	33.3333	37.5	1	1	1	1
2858	72	2	0	1	4	3	2	1	2	3	3	3	4	2	3	2	2	2	2	3	3	3	3	2	2	2	2	2	4		4	4	4	4	1	35.7143	29.1667	75	53.125	1	1	0	0
2859	62	1	1	1	2	3	1	1	2	3	3	4	4	2	2	2	2	2	3	3	2	2	2	3	3	3	3	3	3	3	3	3	3	3	1	57.1429	29.1667	50	34.375	0	1	0	1
2862	70	2	0	0	4	3	2	1	2	3	3	3	3	2	3	2	2	2	2	2	3	3	3	2	2	2	2	2	4		4	4	4	3	1	32.1429	25	75	50	1	1	0	0
2863	72	2	0	0	4	2	2	1	2	3	3	3	3	2	3	2	2	2	2	2	2	3	3	2	2	2	2	2	3		4	4	3	3	1	32.1429	25	62.5	43.75	1	1	0	1
2864	80	3	0	0	4	3	2	1	2	3	3	3	3	2	3	2	2	2	2	2	3	3	3	2	2	2	2	3	4		3	4	4	3	1	32.1429	29.1667	62.5	50	1	1	0	0
2893	61	1	1	0	4	3	1	1	2	3	3	4	4	2	3	2	2	2	2	3	3	3	3	2	2	2	2	4	4	2	3	4	3	3	1	39.2857	37.5	50	46.875	1	1	0	1
2894	75	2	1	0	4	3	2	1	2	3	3	3	3	2	3	2	2	2	2	2	3	3	3	2	3	3	2	2	4		3	4	3	3	1	39.2857	25	62.5	46.875	1	1	0	1
2895	75	2	1	0	4	2	2	1	2	3	3	4	4	2	3	2	2	2	2	3	2	3	3	2	2	2	2	4	4		4	4	3	3	1	39.2857	37.5	75	43.75	1	1	0	1
2896	75	2	1	1	4	3	2	1	2	3	3	3	4	2	3	2	2	2	2	3	3	3	3	2	2	2	2	4	4		3	4	3	3	1	35.7143	37.5	62.5	46.875	1	1	0	1
2897	70	2	1	1	4	3	1	1	2	3	3	3	3	2	2	2	2	2	2	2	3	3	3	2	2	2	2	3	4	2	3	4	3	3	1	32.1429	25	50	46.875	1	1	0	1
2898	75	2	1	1	4	2	1	1	2	3	3	3	4	2	2	2	2	2	2	2	2	3	2	2	2	2	2	4	4	2	3	4	3	3	1	35.7143	29.1667	50	40.625	1	1	0	1
2899	70	2	1	0	4	2	1	1	2	3	3	3	4	2	2	2	2	2	2	3	2	3	3	2	2	2	2	4	4	3	3	4	3	3	1	35.7143	33.3333	58.3333	43.75	1	1	0	1
2900	75	2	1	0	4	3	1	1	2	3	3	3	3	2	3	2	2	2	2	2	3	2	3	2	3	2	2	2	4	3	3	4	3	3	1	35.7143	25	58.3333	43.75	1	1	0	1
2901	75	2	1	0	4	2	1	1	2	3	3	3	4	2	2	2	2	2	2	2	2	3	2	2	2	2	2	4	4	2	3	4	3	3	1	35.7143	29.1667	50	40.625	1	1	0	1
2902	70	2	0	1	4	2	2	1	2	3	3	3	3	2	3	2	2	2	2	2	2	3	3	2	2	2	2	4	4		3	4	3	3	1	32.1429	33.3333	62.5	43.75	1	1	0	1
2903	70	2	0	0	4	3	2	1	2	3	3	3	3	2	2	2	2	2	2	2	3	3	3	2	2	2	2	4	4		3	4	3	3	1	32.1429	29.1667	62.5	46.875	1	1	0	1
2904	65	1	0	1	4	3	2	1	2	3	3	3	3	2	3	2	2	2	2	2	3	3	3	2	2	2	2	3	4		4	4	3	3	1	32.1429	29.1667	75	46.875	1	1	0	1
2905	75	2	0	0	1	3	1	1	2	3	3	3	4	2	3	2	2	2	2	3	3	3	3	2	2	3	3	4	4	2	3	4	3	3	1	42.8571	37.5	50	46.875	1	1	0	1
2906	80	3	0	0	4	2	2	1	2	3	3	3	3	2	2	2	2	2	2	2	2	3	3	2	2	3	2	3	4		3	4	3	3	1	35.7143	25	62.5	43.75	1	1	0	1
2907	85	3	0	0	4	2	2	1	2	3	3	4	3	2	3	2	2	2	2	2	2	3	3	2	2	2	3	2	4		4	4	3	3	1	39.2857	25	75	43.75	1	1	0	1
2908	80	3	0	0	1	2	2	1	2	3	3	3	3	2	3	2	2	2	2	2	2	3	3	2	2	2	4	3	4		4	4	3	3	1	39.2857	29.1667	75	43.75	1	1	0	1
2909	60	1	0	0	4	3	1	1	2	4	3	2	2	2	2	2	2	2	2	2	2	2	2	3	2	2	2	2	3	1	3	4	4	3	1	28.5714	20.8333	33.3333	40.625	1	1	1	1
2910	60	1	0	2	4	3	1	1	2	3	3	3	3	2	2	2	2	2	2	2	2	2	2	2	3	2	2	3	2	1	3	4	4	3	1	35.7143	25	25	40.625	1	1	1	1
2911	67	1	0	1	4	2	1	1	2	4	3	2	2	2	2	2	2	2	3	2	2	2	2	3	3	3	3	2	2	1	3	4	4	3	1	42.8571	20.8333	25	40.625	1	1	1	1
2912	60	1	0	1	4	2	1	1	2	4	3	3	3	2	2	2	2	2	3	3	3	3	3	2	2	2	2	2	3	1	3	4	4	3	1	35.7143	25	33.3333	50	1	1	1	0
2913	67	1	0	0	4	2	1	1	2	3	3	3	3	2	2	2	2	2	2	2	2	3	2	2	2	2	2	3	3	1	3	4	4	3	1	32.1429	25	33.3333	43.75	1	1	1	1
2914	60	1	0	0	4	2	2	1	2	3	3	2	2	2	2	2	2	2	2	2	3	2	2	3	2	2	2	2	3		3	4	4	3	1	28.5714	20.8333	50	43.75	1	1	0	1
2915	70	2	1	0	4	2	2	1	2	3	3	2	2	2	2	2	2	2	2	2	2	2	2	2	2	2	2	3	2		3	4	4	3	1	25	25	37.5	40.625	1	1	1	1
2916	60	1	1	1	4	2	1	1	2	4	3	2	2	2	2	2	2	2	2	2	2	2	2	3	2	2	2	2	3	1	3	4	4	3	1	28.5714	20.8333	33.3333	40.625	1	1	1	1
2917	60	1	0	2	1	2	1	1	2	4	3	3	3	2	2	2	2	2	3	2	2	2	3	3	2	2	2	3	3	1	3	4	4	3	1	39.2857	25	33.3333	43.75	1	1	1	1
2918	70	2	0	0	4	2	2	1	2	2	2	2	2	2	2	2	2	2	2	2	2	2	2	2	2	2	3	3	2		3	4	3	3	1	28.5714	25	37.5	37.5	1	1	1	1
2919	85	3	0	0	4	2	2	1	2	2	2	2	2	2	2	2	2	2	2	2	2	2	2	2	2	2	3	3	2		3	4	3	3	1	28.5714	25	37.5	37.5	1	1	1	1
2920	71	2	1	2	3	3	1	1	2	4	3	2	3	2	2	2	2	2	3	2	3	3	3	2	2	2	2	3	3	1	3	4	4	3	1	32.1429	25	33.3333	50	1	1	1	0
2921	65	1	1	2	3	3	1	1	2	4	3	2	2	2	2	2	2	2	2	3	3	3	3	3	2	2	2	3	3	1	3	4	4	3	1	28.5714	29.1667	33.3333	50	1	1	1	0
2922	67	1	1	0	4	2	1	1	2	3	2	3	3	2	2	2	2	2	2	2	2	2	2	2	2	2	2	3	2	1	3	4	3	3	1	32.1429	25	25	37.5	1	1	1	1
2923	75	2	1	2	3	2	1	1	2	3	3	3	3	2	2	2	2	2	2	2	3	3	2	2	2	2	2	3	3	1	3	4	4	3	1	32.1429	25	33.3333	46.875	1	1	1	1
2924	70	2	1	0	4	2	1	1	2	3	2	2	2	2	2	2	2	2	2	2	2	2	2	2	3	2	2	3	2	1	3	4	3	3	1	28.5714	25	25	37.5	1	1	1	1
2925	70	2	1	2	4	2	1	1	2	2	2	2	2	2	2	2	2	2	2	2	2	2	2	2	2	2	3	3	2	1	3	4	4	3	1	28.5714	25	25	40.625	1	1	1	1
2926	67	1	1	0	4	2	1	1	2	3	3	3	3	2	2	2	2	2	2	2	3	3	2	2	2	2	2	2	2	1	3	4	3	2	1	32.1429	20.8333	25	40.625	1	1	1	1
2927	60	1	1	0	4	2	1	1	2	4	3	2	2	3	2	2	2	2	2	3	3	2	2	3	2	3	2	2	3	1	3	4	4	3	1	32.1429	29.1667	33.3333	43.75	1	1	1	1
2928	75	2	1	2	4	2	1	1	2	2	2	2	2	3	2	2	2	2	2	2	2	2	2	2	2	2	2	2	1	3	3	4	3	1	1	25	25	33.3333	31.25	1	1	1	1
2929	80	3	1	0	4	2	1	1	2	3	5	2	4	2	2	2	2	2	2	2	2	2	2	2	2	2	3	3	2	1	3	4	3	2	1	35.7143	25	25	34.375	1	1	1	1
2960	60	1	1	1	2	2	1	1	2	3	3	3	3	3	3	3	3	3	4	3	3	4	3	4	3	3	3	3	4	4	4	2	4	4	2	57.1429	45.8333	75	56.25	0	1	0	0
2962	62	1	0	1	1	2	1	1	2	3	3	3	3	3	3	3	3	3	4	3	2	4	3	4	4	3	3	3	3	3	4	2	4	4	2	60.7143	45.8333	58.3333	53.125	0	1	0	0
2963	65	1	1	2	3	4	1	1	2	4	4	3	3	3	3	3	3	3	3	4	4	4	4	4	4	3	3	4	4	4	4	4	4	4	1	57.1429	50	75	68.75	0	0	0	0
2968	60	1	0	0	1	1	2	1	2	2	3	3	3	2	3	3	3	3	4	3	2	4	3	4	3	3	3	3	3		4	1	4	4	2	57.1429	41.6667	62.5	50	0	1	0	0
2969	70	2	1	1	2	4	1	1	1	3	3	3	3	3	3	3	3	3	4	4	4	4	3	4	3	3	4	3	3	3	4	5	4	4	2	60.7143	50	58.3333	68.75	0	0	0	0
2972	65	1	0	1	1	3	2	1	2	3	3	3	3	3	3	3	3	3	4	3	3	4	3	4	3	3	3	3	3		4	3	4	4	1	57.1429	41.6667	62.5	59.375	0	1	0	0
2973	65	1	0	1	1	4	1	1	2	3	3	3	3	3	3	3	3	3	3	3	4	4	3	4	3	3	3	3	4	3	4	4	4	4	2	53.5714	45.8333	66.6667	65.625	0	1	0	0
2976	70	2	1	1	4	3	1	1	2	3	3	3	3	3	3	3	3	3	3	3	2	4	4	3	2	3	3	3	3	3	4	2	4	4	2	46.4286	45.8333	58.3333	56.25	1	1	0	0
2978	60	1	0	1	1	3	2	1	2	3	3	3	3	3	3	3	3	3	4	4	3	4	3	4	2	3	3	3	3		4	3	4	4	2	53.5714	50	62.5	59.375	0	0	0	0
2981	60	1	0	1	1	3	2	1	2	3	3	3	3	3	3	3	3	3	3	3	4	4	3	4	4	3	3	3	4		4	3	4	4	2	57.1429	45.8333	75	62.5	0	1	0	0
2987	60	1	1	1	2	1	1	1	2	2	3	3	3	2	2	3	3	3	3	3	2	4	3	4	3	2	2	3	4	3	4	1	4	4	2	46.4286	37.5	66.6667	50	1	1	0	0
2989	70	2	1	1	4	3	2	1	2	3	3	3	3	3	3	3	3	3	2	3	3	4	4	3	2	2	2	3	3		3	2	4	4	2	35.7143	45.8333	50	59.375	1	1	0	0
2993	60	1	0	1	1	3	2	1	2	3	3	3	3	3	3	3	3	3	3	4	3	4	3	4	4	3	3	3	4		4	3	4	4	2	57.1429	50	75	59.375	0	0	0	0
2998	66	1	1	1	4	4	1	1	2	3	3	3	3	3	3	3	3	3	3	3	4	3	4	3	3	3	3	3	4	3	4	4	4	4	2	50	45.8333	66.6667	65.625	0	1	0	0
3000	60	1	0	1	1	3	1	1	2	3	3	3	3	3	3	3	3	3	4	4	2	4	3	4	4	3	3	3	4	4	4	2	4	4	1	60.7143	45.8333	75	53.125	0	1	0	0
3004	65	1	0	0	4	1	1	1	2	3	3	3	3	2	3	3	3	3	3	3	2	3	4	3	2	2	2	3	3		3	1	3	4	2	39.2857	41.6667	50	46.875	1	1	0	1
3006	60	1	0	0	1	3	1	1	2	3	4	3	3	3	3	3	3	3	3	3	3	4	3	4	3	3	3	3	3	3	3	2	4	4	2	53.5714	45.8333	50	56.25	0	1	0	0
